# Supplementary material for: Generation of a new Paneth cell–specific Cre-recombinase transgenic mouse line
Source: Front Immunol. 2025 Jun 25;16:1576995. doi: 10.3389/fimmu.2025.1576995 (PMC12237991; doi:10.3389/fimmu.2025.1576995)
Supplement: Supplementary Table 1 — We are displaying a typical example of a bulk RNA-seq experiment from pure Paneth cells, sorted from wild-type C57BL/6J mice. Genes are ranked from the highest to the lowest detectable transcripts, that is, 13,130 different transcripts. Lyz1 and some of the (correctly annotated) Defa genes are found on top of the list of most abundant mRNAs. [file Table1.xlsx]

## Sheet: Sheet1
Gene	Forward primer (5′‐3′)	Reverse primer (5′‐3′)
b-Act	GCTTCTAGGCGGACTGTTACTGA	GCCATGCCAATGTTGTCTCTTAT
Gadph	TGAAGCAGGCATCTGAGGG	CGAAGGTGGAAGAGTGGGAG
Rpl	CCTGCTGCTCTCAAGGTT	TGGTTGTCACTGCCTCGTACTT
Tdt	CCGGCTACTACTACGTGGAC	CCGTACAGGAACAGGTGGTG
iCre	CATTGCCGAAATTGCCAGA	GGTCTTGGTCCTGCCAATGT
Lyz	GAGACCGAAGCACCGACTATG	CGGTTTTGACATTGTGTTCGC
Defa21	GAGAGATCTGATCTGCCTTTG	CCTCTATTGCAGCGACGA
Mmp7	TGAAGTCTTCTGAGTAGTCTC	TGGACTGATGGTGAGGACGC
Vil1	TCAAAGGCTCTCTCAACATCAC	AGCAGTCACCATCGAAGAAGC
raw data	10.5281/zenodo.14870163
