# Supplementary material for: Generation of a new Paneth cell–specific Cre-recombinase transgenic mouse line
Source: Front Immunol. 2025 Jun 25;16:1576995. doi: 10.3389/fimmu.2025.1576995 (PMC12237991; doi:10.3389/fimmu.2025.1576995)
Supplement: Supplementary Table 2 — Primer sequences used for genotyping. [file Table2.xlsx]

## Sheet: Blad1
EnsGene	KO_PC-1	KO_PC-2	KO_PC-3	WT_PC-1	WT_PC-2	WT_PC-3	KO_nonPC-1	KO_nonPC-2	KO_nonPC-3	WT_nonPC-1	WT_nonPC-2	WT_nonPC-3
ENSMUSG00000000001	1239	1698	1793	906	1226	1226	3220	3760	3870	2189	2942	3730
ENSMUSG00000000028	174	224	196	226	151	161	634	753	668	274	280	365
ENSMUSG00000000037	5	10	8	9	11	12	31	23	31	16	13	6
ENSMUSG00000000049	83	93	48	28	42	29	17	37	6	4	8	12
ENSMUSG00000000056	263	373	266	185	227	244	619	615	624	542	637	674
ENSMUSG00000000078	326	504	309	396	326	383	1184	1463	1164	1541	2155	2307
ENSMUSG00000000085	191	346	280	285	207	163	435	442	484	178	230	232
ENSMUSG00000000088	1509	1817	1388	1683	1517	1457	5279	6188	5880	4533	4321	5557
ENSMUSG00000000125	1162	1700	1417	764	1003	968	38	97	56	32	26	20
ENSMUSG00000000127	121	152	121	84	93	91	233	247	214	98	158	223
ENSMUSG00000000131	436	763	652	551	311	411	1437	1456	1308	789	891	910
ENSMUSG00000000134	149	313	255	236	151	168	582	591	538	392	455	467
ENSMUSG00000000142	906	1372	1575	2084	1120	1369	3270	3340	3330	2156	2165	1947
ENSMUSG00000000148	163	256	185	203	146	123	366	357	356	214	243	277
ENSMUSG00000000149	307	580	485	365	251	308	501	533	470	210	263	254
ENSMUSG00000000154	142	267	193	144	131	145	647	632	642	1007	1126	1080
ENSMUSG00000000159	104	91	73	113	95	60	227	254	262	324	383	391
ENSMUSG00000000167	11	13	12	23	7	8	21	30	24	18	23	26
ENSMUSG00000000168	388	558	484	311	238	295	2096	1886	1919	831	848	1258
ENSMUSG00000000171	2169	1986	2209	2623	2547	2093	6621	7394	7823	5992	6447	8030
ENSMUSG00000000184	1330	2595	2257	1694	1172	1587	7622	8540	8320	3118	3364	4229
ENSMUSG00000000194	410	689	550	353	399	350	1154	1130	1174	1167	1563	1588
ENSMUSG00000000204	5	2	2	8	1	1	16	22	17	74	133	100
ENSMUSG00000000253	11	32	14	19	15	18	14	22	20	8	5	3
ENSMUSG00000000266	76	167	159	93	120	111	346	432	405	254	279	447
ENSMUSG00000000275	882	1358	1485	747	1020	911	2293	2348	2533	1902	2765	2692
ENSMUSG00000000276	65	85	87	67	71	56	117	121	157	62	61	74
ENSMUSG00000000278	285	411	326	330	308	322	1186	1521	1479	825	1135	1038
ENSMUSG00000000282	173	332	302	231	159	146	557	535	506	452	470	377
ENSMUSG00000000295	118	115	125	252	163	142	254	281	345	162	181	178
ENSMUSG00000000296	189	269	303	212	233	177	42	66	67	42	25	18
ENSMUSG00000000301	54	51	46	56	58	44	56	78	82	33	44	29
ENSMUSG00000000303	5507	9211	7234	5143	4671	5028	19329	19232	18245	10528	13014	14645
ENSMUSG00000000308	2140	3101	1732	1684	1811	1520	13809	11612	12116	20653	18698	24624
ENSMUSG00000000326	566	770	692	728	614	557	1824	1990	1950	1806	1679	2049
ENSMUSG00000000339	174	199	196	241	167	182	550	588	680	431	488	474
ENSMUSG00000000340	316	331	486	213	263	263	699	766	771	507	451	578
ENSMUSG00000000346	1501	2224	2172	1910	1637	1570	5024	5240	5792	3837	4729	4965
ENSMUSG00000000355	167	161	193	277	145	148	310	460	440	265	305	418
ENSMUSG00000000374	477	963	822	536	441	487	2330	2021	2246	1631	1981	1930
ENSMUSG00000000378	158	222	197	201	154	164	363	382	343	147	233	233
ENSMUSG00000000384	439	792	720	740	381	413	2154	2079	2394	1253	1287	1458
ENSMUSG00000000385	7403	8995	7675	4597	6275	5433	6160	5942	6100	4080	4063	4794
ENSMUSG00000000386	1	7	1	0	2	1	15	20	15	78	76	53
ENSMUSG00000000392	11	12	18	27	29	14	1	4	10	11	6	11
ENSMUSG00000000394	70	253	176	390	235	148	716	1458	1211	681	595	674
ENSMUSG00000000399	1014	1205	1110	1385	1095	988	3373	3713	3883	2748	2747	3316
ENSMUSG00000000409	12	14	20	19	14	10	23	24	26	6	14	12
ENSMUSG00000000416	37	61	109	130	56	46	185	144	225	132	99	127
ENSMUSG00000000420	850	1218	1209	594	785	802	2379	2701	2493	1947	2421	2920
ENSMUSG00000000439	138	176	212	187	113	146	458	447	550	235	300	328
ENSMUSG00000000440	41	99	122	55	50	49	155	147	230	118	132	145
ENSMUSG00000000441	651	968	850	874	596	678	2051	2140	2259	1752	1714	1718
ENSMUSG00000000486	11	5	5	12	6	3	7	7	11	10	15	13
ENSMUSG00000000489	15	33	39	31	26	18	28	27	14	11	16	26
ENSMUSG00000000530	4	3	4	5	3	0	21	24	18	16	19	11
ENSMUSG00000000531	51	63	40	44	46	35	42	54	24	15	18	11
ENSMUSG00000000532	447	824	704	663	429	472	1625	1629	1662	1119	1239	1243
ENSMUSG00000000538	217	460	346	247	253	237	817	725	765	1263	1609	1423
ENSMUSG00000000544	1805	3102	2007	1930	1598	1613	7910	7732	7696	6960	9068	9506
ENSMUSG00000000552	5	20	8	7	4	10	18	18	24	15	4	11
ENSMUSG00000000555	43	75	57	93	66	51	361	282	215	120	173	183
ENSMUSG00000000561	212	264	254	330	179	213	651	833	793	284	330	410
ENSMUSG00000000563	2220	2464	2475	2891	2522	2328	6882	7987	8376	5989	6311	8167
ENSMUSG00000000567	1085	1987	1461	1118	1122	1084	1220	1452	1506	596	662	608
ENSMUSG00000000568	710	1263	1271	1257	644	646	3409	3465	4449	1566	1886	1876
ENSMUSG00000000581	275	287	252	372	280	271	543	602	652	450	508	629
ENSMUSG00000000594	64	121	134	137	106	96	313	339	427	172	198	191
ENSMUSG00000000600	119	187	181	156	98	131	376	414	390	270	331	436
ENSMUSG00000000605	569	820	779	556	570	548	1032	1204	1070	854	1063	1120
ENSMUSG00000000628	336	628	566	415	334	322	1405	1473	1000	486	738	608
ENSMUSG00000000631	715	1221	927	670	595	541	2510	2186	2128	2813	3367	2984
ENSMUSG00000000686	1	6	1	3	1	3	11	18	15	15	16	17
ENSMUSG00000000690	19	51	14	59	25	40	27	61	19	44	64	44
ENSMUSG00000000708	220	377	299	166	190	226	437	429	424	361	439	520
ENSMUSG00000000711	345	492	402	227	288	307	752	808	719	488	672	682
ENSMUSG00000000732	23	54	39	62	38	25	150	172	144	162	157	140
ENSMUSG00000000738	488	780	619	737	426	460	1651	1613	1668	1270	1249	1241
ENSMUSG00000000740	3829	3985	3696	6406	4506	4035	8253	9447	10076	5637	5219	5340
ENSMUSG00000000743	622	812	681	737	589	568	1874	1955	2052	1829	2266	2335
ENSMUSG00000000751	545	723	700	584	556	610	2065	2192	2181	880	847	1174
ENSMUSG00000000759	213	289	263	331	179	219	604	682	659	511	543	545
ENSMUSG00000000776	144	215	219	166	121	145	329	353	362	166	189	177
ENSMUSG00000000782	129	238	226	189	174	167	302	352	361	157	107	123
ENSMUSG00000000787	2173	3530	4439	1783	2213	2107	7018	7514	7887	3864	4825	5367
ENSMUSG00000000792	7	19	12	8	11	16	2	5	13	0	0	6
ENSMUSG00000000804	178	317	251	173	166	183	574	633	672	479	621	697
ENSMUSG00000000805	176	268	164	56	109	34	1687	1538	1729	725	1260	1389
ENSMUSG00000000811	70	143	142	113	97	104	229	247	323	127	150	145
ENSMUSG00000000823	58	102	104	151	47	73	181	172	209	233	198	160
ENSMUSG00000000826	473	952	886	522	449	451	1576	1522	1607	919	1292	1261
ENSMUSG00000000827	437	509	552	643	485	474	1048	1064	1124	750	782	871
ENSMUSG00000000838	170	283	285	192	187	218	851	921	840	387	563	713
ENSMUSG00000000861	112	168	137	169	90	137	359	320	374	208	207	249
ENSMUSG00000000876	122	183	204	157	156	112	363	292	479	327	338	354
ENSMUSG00000000881	270	404	323	352	274	274	983	1056	1149	1122	1204	1389
ENSMUSG00000000884	48	85	91	109	69	67	127	140	163	72	78	70
ENSMUSG00000000902	569	829	561	817	499	547	1651	1835	1860	1091	973	1167
ENSMUSG00000000915	712	1098	806	779	591	538	1682	1683	1637	2413	2510	2139
ENSMUSG00000000916	121	134	153	202	95	106	380	376	396	182	187	208
ENSMUSG00000000934	70	112	91	99	65	54	273	284	280	119	131	138
ENSMUSG00000000942	12	13	3	4	4	8	13	7	6	6	5	2
ENSMUSG00000000948	2	1	2	4	1	5	6	3	6	21	10	26
ENSMUSG00000000957	430	605	421	452	321	340	1052	997	838	459	459	491
ENSMUSG00000000958	214	339	283	252	267	197	1360	1363	1531	2251	2884	3011
ENSMUSG00000000959	446	686	664	722	475	469	1899	1888	2136	1034	1181	1232
ENSMUSG00000000976	179	242	173	169	114	131	569	591	577	556	595	505
ENSMUSG00000000983	51	36	17	9	9	12	2	0	3	0	0	0
ENSMUSG00000001016	675	769	658	942	832	726	1572	2085	2050	971	1018	1309
ENSMUSG00000001017	648	921	956	958	754	745	1746	2114	2114	1220	1349	1523
ENSMUSG00000001018	142	174	204	221	168	165	279	347	402	243	270	274
ENSMUSG00000001025	268	234	77	120	139	90	339	670	440	1396	1181	632
ENSMUSG00000001034	79	137	102	140	58	77	234	237	204	212	210	176
ENSMUSG00000001036	98	135	132	107	117	93	250	269	288	126	174	173
ENSMUSG00000001039	53	30	34	81	70	53	40	72	82	57	49	67
ENSMUSG00000001052	279	574	420	358	241	262	1216	1275	1091	784	823	874
ENSMUSG00000001053	95	110	131	154	101	91	204	210	172	105	79	94
ENSMUSG00000001054	132	210	117	134	110	114	283	265	316	197	256	259
ENSMUSG00000001056	646	608	584	918	732	616	1545	1807	1824	891	981	1126
ENSMUSG00000001062	74	113	92	155	87	81	201	221	223	310	333	333
ENSMUSG00000001065	71	105	93	117	69	68	195	196	210	309	351	288
ENSMUSG00000001082	169	311	311	465	194	205	690	765	836	346	381	407
ENSMUSG00000001089	412	710	718	470	404	457	2036	1887	1674	1946	2457	2497
ENSMUSG00000001095	3	34	3	1	33	4	302	607	634	1620	2192	1643
ENSMUSG00000001098	381	710	481	437	362	393	1837	2096	1832	985	1342	1410
ENSMUSG00000001100	609	711	750	786	613	645	1558	1675	1894	1010	941	1152
ENSMUSG00000001105	656	697	647	756	718	563	628	708	785	934	963	1046
ENSMUSG00000001123	4921	6834	5504	4280	4958	4443	17423	17306	17254	9991	12825	14227
ENSMUSG00000001127	420	565	508	691	361	383	1027	1156	1168	965	1025	1046
ENSMUSG00000001128	11	13	6	21	3	3	11	10	14	3	15	15
ENSMUSG00000001134	131	166	119	186	170	114	227	302	353	229	197	208
ENSMUSG00000001138	171	248	226	220	144	174	501	562	562	310	300	316
ENSMUSG00000001143	148	221	110	123	105	113	283	304	244	164	200	185
ENSMUSG00000001150	357	496	406	314	282	282	937	946	928	651	725	610
ENSMUSG00000001151	305	446	526	530	408	366	1252	1154	1206	835	921	815
ENSMUSG00000001156	169	364	180	129	216	148	1433	1339	1400	3037	5749	5761
ENSMUSG00000001157	279	399	451	448	351	360	968	1100	1087	592	705	805
ENSMUSG00000001158	202	238	186	261	204	208	401	441	399	296	271	329
ENSMUSG00000001166	10	10	16	10	14	10	14	27	37	23	40	31
ENSMUSG00000001173	68	108	145	131	99	102	269	318	356	137	202	218
ENSMUSG00000001175	6287	8974	7203	5893	6359	6032	20826	26657	25770	21980	27867	31860
ENSMUSG00000001211	603	915	799	678	490	595	1879	1621	1718	1518	1489	1634
ENSMUSG00000001225	56	125	133	61	108	32	945	915	1325	1433	1721	1639
ENSMUSG00000001227	19	20	16	11	12	14	59	44	48	63	59	68
ENSMUSG00000001228	651	1139	911	908	581	675	3208	3137	3440	1106	1264	1473
ENSMUSG00000001229	338	668	466	351	281	269	1380	1399	1170	721	764	848
ENSMUSG00000001247	2114	3424	2548	2602	2161	2065	5231	5898	5420	3884	4419	4422
ENSMUSG00000001248	112	173	85	179	122	78	36	46	43	25	41	46
ENSMUSG00000001249	102	138	129	69	88	58	11	16	15	8	13	7
ENSMUSG00000001270	395	464	444	674	434	326	3644	2241	2242	3658	3094	4993
ENSMUSG00000001280	518	921	950	606	554	669	2270	2344	2290	1042	1507	1646
ENSMUSG00000001285	228	235	225	325	226	227	542	659	605	415	395	514
ENSMUSG00000001288	27	45	27	24	20	17	34	35	33	26	23	30
ENSMUSG00000001289	1002	697	783	1967	1154	999	1189	1491	1487	1617	1478	1383
ENSMUSG00000001300	138	362	142	35	80	80	778	719	713	649	999	969
ENSMUSG00000001305	183	220	251	233	181	196	530	639	620	272	226	329
ENSMUSG00000001313	8	30	23	26	34	10	133	119	169	307	287	283
ENSMUSG00000001323	59	109	91	47	72	69	303	279	359	413	530	614
ENSMUSG00000001333	104	170	138	65	135	115	12	14	15	2	7	9
ENSMUSG00000001348	365	412	282	320	355	242	1483	1350	1530	1552	1660	1661
ENSMUSG00000001366	311	451	378	311	278	302	647	737	685	584	624	712
ENSMUSG00000001376	296	378	458	262	296	300	616	766	709	331	418	550
ENSMUSG00000001380	638	830	795	505	470	485	1280	1476	1443	795	800	946
ENSMUSG00000001383	389	535	489	567	402	425	1189	1287	1367	842	812	1062
ENSMUSG00000001403	487	777	687	962	563	671	2467	2828	3008	1053	1207	1444
ENSMUSG00000001415	581	877	819	706	506	487	1935	1864	1953	1122	1213	1329
ENSMUSG00000001416	2476	2699	2413	2636	2453	2425	6052	7260	6965	3543	3488	4615
ENSMUSG00000001418	506	843	569	599	419	493	1060	1215	1160	1123	1298	1207
ENSMUSG00000001419	301	618	527	402	251	294	1011	937	1046	782	881	853
ENSMUSG00000001420	229	303	209	202	132	185	750	719	717	486	571	565
ENSMUSG00000001424	2395	4092	3320	2161	1884	2013	5153	5798	5187	2435	2875	3176
ENSMUSG00000001435	14	20	16	20	17	14	5	9	3	3	19	16
ENSMUSG00000001436	465	709	923	635	578	465	651	758	772	423	450	381
ENSMUSG00000001440	2283	4165	3656	2352	1790	2251	9605	10179	10103	3402	4157	5156
ENSMUSG00000001441	831	1400	1068	836	765	904	3970	4030	3556	2370	2596	3131
ENSMUSG00000001445	503	615	552	596	551	457	1407	1605	1674	1003	1021	1092
ENSMUSG00000001467	690	1016	811	535	550	598	1840	2397	2230	1418	1507	1603
ENSMUSG00000001472	1541	2389	1991	1803	1495	1353	3181	3374	3349	3492	3572	3488
ENSMUSG00000001482	95	188	140	112	97	109	370	321	462	344	412	357
ENSMUSG00000001507	429	846	610	447	470	435	2376	2344	2216	2515	2866	2834
ENSMUSG00000001517	185	364	275	380	187	201	1311	1124	1137	453	567	575
ENSMUSG00000001518	105	174	175	213	139	136	299	313	385	206	167	220
ENSMUSG00000001521	22	46	28	32	21	27	86	150	77	33	45	36
ENSMUSG00000001524	127	211	169	216	111	121	515	543	572	291	238	329
ENSMUSG00000001525	3710	6093	4265	5473	3528	4067	11588	14537	13275	4338	5061	5549
ENSMUSG00000001542	652	1004	1032	314	713	645	351	408	376	452	585	613
ENSMUSG00000001552	1500	2801	2112	1946	1264	1370	6152	6094	6237	3969	5235	4949
ENSMUSG00000001566	58	60	78	114	85	102	151	157	188	85	89	94
ENSMUSG00000001569	290	453	405	355	264	315	1048	1027	1056	478	491	580
ENSMUSG00000001576	2042	3357	3040	1848	1664	1731	2296	2605	2342	892	1153	1172
ENSMUSG00000001583	275	389	389	404	237	259	646	733	713	884	879	743
ENSMUSG00000001604	188	287	236	316	255	205	588	635	638	756	644	554
ENSMUSG00000001627	268	252	400	383	308	297	436	575	593	475	582	927
ENSMUSG00000001630	184	294	230	138	165	183	300	343	281	151	272	235
ENSMUSG00000001632	272	421	370	356	225	230	876	883	900	542	621	551
ENSMUSG00000001642	349	426	370	340	330	372	480	586	522	294	303	357
ENSMUSG00000001663	174	189	174	222	147	172	514	500	628	969	818	872
ENSMUSG00000001665	270	384	304	336	251	286	580	613	591	511	536	548
ENSMUSG00000001666	104	115	82	125	98	80	204	249	305	230	242	213
ENSMUSG00000001672	330	430	335	242	291	269	740	713	656	755	773	860
ENSMUSG00000001674	298	363	300	282	236	303	840	969	877	342	344	548
ENSMUSG00000001687	713	898	976	718	807	735	1326	1593	1489	1005	1209	1345
ENSMUSG00000001700	430	699	620	356	478	346	874	724	792	1084	1354	1563
ENSMUSG00000001707	201	158	147	189	174	195	384	451	422	214	264	281
ENSMUSG00000001729	1503	2332	1753	1324	1175	1245	3965	4333	3984	1598	1915	2140
ENSMUSG00000001739	2366	3664	2900	3020	2321	2309	8602	8929	8594	7137	8176	9074
ENSMUSG00000001750	203	286	245	711	183	243	657	621	677	745	891	783
ENSMUSG00000001751	201	326	236	235	172	191	286	346	280	249	276	236
ENSMUSG00000001755	383	444	386	480	339	315	856	971	962	699	732	740
ENSMUSG00000001761	204	265	308	274	247	247	648	671	662	255	290	353
ENSMUSG00000001763	14	19	30	22	12	6	15	21	25	11	4	2
ENSMUSG00000001767	319	380	369	214	244	307	649	854	724	445	456	593
ENSMUSG00000001768	272	394	582	404	356	369	613	626	805	718	650	526
ENSMUSG00000001774	408	490	347	289	277	325	897	1119	770	492	489	825
ENSMUSG00000001783	1253	1579	1501	1684	1341	1343	3297	3542	3779	2108	2212	2444
ENSMUSG00000001785	411	499	497	344	355	409	1053	1135	1049	493	460	686
ENSMUSG00000001786	167	171	175	224	179	174	285	405	359	264	240	342
ENSMUSG00000001794	1287	1925	1283	1165	1077	1099	2903	3330	2851	2132	2619	2726
ENSMUSG00000001802	3	17	5	9	3	8	24	13	16	18	6	9
ENSMUSG00000001827	10	32	9	4	6	5	9	19	4	5	3	2
ENSMUSG00000001829	349	444	409	364	319	289	893	968	1007	530	512	589
ENSMUSG00000001833	716	752	740	525	643	728	1473	1972	1801	1028	1335	1780
ENSMUSG00000001844	147	197	162	215	131	121	428	396	513	301	318	277
ENSMUSG00000001847	1581	2406	2224	1852	1532	1471	5259	6176	5954	3710	4908	5659
ENSMUSG00000001855	368	613	546	510	330	410	1404	1326	1261	655	773	740
ENSMUSG00000001891	661	839	811	650	661	658	1588	1967	1766	1393	1516	1825
ENSMUSG00000001901	8	7	6	22	11	9	38	46	34	37	18	16
ENSMUSG00000001909	410	503	511	846	409	450	1173	1293	1389	869	777	847
ENSMUSG00000001910	621	1209	874	783	457	585	2681	2448	2473	1329	1548	1553
ENSMUSG00000001911	394	857	688	540	344	397	1448	1139	1174	568	612	578
ENSMUSG00000001918	1219	1737	2212	2372	1381	1315	1362	1676	1991	992	1076	980
ENSMUSG00000001924	4137	6001	4867	3072	3432	3526	8844	10171	9198	5567	6244	7219
ENSMUSG00000001930	29	24	14	24	23	39	33	36	10	9	17	9
ENSMUSG00000001942	280	405	397	207	286	283	729	784	849	849	925	1036
ENSMUSG00000001943	79	93	76	32	20	37	32	46	58	9	10	19
ENSMUSG00000001946	84	132	146	139	122	79	88	91	121	44	62	39
ENSMUSG00000001948	40	43	31	30	39	30	16	35	41	36	26	18
ENSMUSG00000001962	218	316	216	235	166	179	472	548	458	364	313	336
ENSMUSG00000001964	285	402	341	418	293	356	799	947	869	459	460	538
ENSMUSG00000001983	171	181	196	182	183	150	631	721	765	342	376	469
ENSMUSG00000001995	122	238	247	176	132	126	532	548	466	323	367	393
ENSMUSG00000001998	71	100	97	78	69	69	236	257	228	155	163	234
ENSMUSG00000001999	183	213	224	311	224	215	513	543	580	447	472	502
ENSMUSG00000002010	943	1237	1193	1458	999	1096	3414	3647	3963	2357	2475	2923
ENSMUSG00000002014	3693	3020	3104	4249	3786	2777	1738	2435	2088	1736	1822	2070
ENSMUSG00000002015	948	1245	1067	1353	1075	1027	2504	3070	2920	2408	2560	3101
ENSMUSG00000002017	506	706	632	393	450	467	865	1094	968	435	478	647
ENSMUSG00000002028	379	652	758	653	428	514	1447	1144	1013	831	850	1238
ENSMUSG00000002031	243	308	326	419	305	266	449	494	628	589	516	558
ENSMUSG00000002032	11	34	28	32	17	23	52	69	93	107	91	81
ENSMUSG00000002043	317	275	286	448	349	276	528	522	607	599	487	581
ENSMUSG00000002052	819	1510	1208	788	718	725	2782	2554	2485	1518	1799	1836
ENSMUSG00000002055	296	366	353	506	233	323	1170	1251	1271	723	678	721
ENSMUSG00000002058	13	10	18	21	22	15	13	32	34	51	43	31
ENSMUSG00000002064	354	355	262	431	348	330	514	655	611	758	706	650
ENSMUSG00000002068	84	106	100	91	64	76	305	453	370	126	147	197
ENSMUSG00000002083	33	64	67	93	54	32	70	62	90	121	98	86
ENSMUSG00000002102	1448	1626	1387	1648	1490	1460	3417	3890	3802	2560	2534	3113
ENSMUSG00000002103	229	281	289	214	199	156	595	712	673	633	688	814
ENSMUSG00000002105	92	130	121	121	86	86	69	88	86	34	50	40
ENSMUSG00000002107	8	6	15	8	2	5	15	11	13	5	6	7
ENSMUSG00000002108	97	121	126	167	143	101	512	538	637	959	770	781
ENSMUSG00000002109	53	37	50	167	72	92	164	170	233	199	154	179
ENSMUSG00000002129	799	1318	1089	844	649	773	2856	2905	3002	1293	1479	1653
ENSMUSG00000002147	843	1281	1145	1020	779	784	2862	2699	2933	2298	2553	2690
ENSMUSG00000002205	324	501	401	430	366	349	1052	1042	1165	867	864	846
ENSMUSG00000002210	132	241	183	310	134	159	584	547	590	345	343	402
ENSMUSG00000002221	295	440	343	329	218	259	1142	1076	1152	583	550	615
ENSMUSG00000002222	617	1120	1195	625	530	700	1760	1605	1761	1207	1357	1266
ENSMUSG00000002227	116	247	166	155	143	157	660	507	622	1098	1344	1478
ENSMUSG00000002228	4	2	5	7	4	3	48	22	47	239	198	85
ENSMUSG00000002233	130	139	102	94	146	111	472	308	400	1235	1314	1376
ENSMUSG00000002249	103	205	195	198	120	151	582	531	488	349	413	411
ENSMUSG00000002250	711	1317	994	886	635	602	3242	2660	2294	1988	2645	2280
ENSMUSG00000002265	11	32	23	7	9	9	51	98	94	49	26	9
ENSMUSG00000002274	66	74	86	88	71	48	113	107	107	46	53	66
ENSMUSG00000002279	281	424	298	260	207	214	386	431	390	245	225	275
ENSMUSG00000002280	218	243	177	238	235	187	583	696	600	424	451	616
ENSMUSG00000002289	8	15	20	18	24	5	67	117	199	483	403	229
ENSMUSG00000002297	176	268	286	268	199	252	809	928	887	365	369	482
ENSMUSG00000002307	180	324	262	255	190	181	637	643	619	450	492	478
ENSMUSG00000002308	212	230	201	353	237	222	312	319	401	215	242	215
ENSMUSG00000002319	208	281	224	239	118	152	385	368	406	164	205	234
ENSMUSG00000002320	585	959	891	553	496	565	1607	1585	1494	862	1089	1193
ENSMUSG00000002324	152	162	153	322	143	152	288	249	276	871	672	608
ENSMUSG00000002325	256	345	311	300	375	254	631	671	598	722	859	804
ENSMUSG00000002326	215	185	177	259	205	197	331	445	387	394	319	388
ENSMUSG00000002329	282	276	281	508	313	294	758	880	851	944	918	919
ENSMUSG00000002332	388	484	537	359	318	271	1460	1216	1515	2243	2174	2885
ENSMUSG00000002342	172	211	210	241	128	162	474	518	498	418	358	412
ENSMUSG00000002343	93	119	74	108	72	68	269	318	312	150	137	179
ENSMUSG00000002345	88	92	85	156	71	92	237	270	212	211	190	226
ENSMUSG00000002346	106	142	182	210	98	95	288	276	327	199	217	215
ENSMUSG00000002365	556	875	650	426	496	451	2216	2081	2126	2039	2316	2600
ENSMUSG00000002372	427	644	531	721	473	453	1355	1420	1335	897	989	984
ENSMUSG00000002379	511	523	470	811	616	509	1254	1404	1414	1478	1359	1518
ENSMUSG00000002384	1	3	7	2	1	1	22	35	16	44	76	80
ENSMUSG00000002393	518	796	612	686	486	452	1667	1781	1706	1252	1104	1207
ENSMUSG00000002395	432	460	474	849	518	431	793	848	933	1156	994	1029
ENSMUSG00000002396	92	122	119	101	110	57	177	189	184	210	181	202
ENSMUSG00000002409	58	104	70	109	79	86	170	138	178	276	293	273
ENSMUSG00000002413	133	204	253	140	133	131	386	290	362	154	202	253
ENSMUSG00000002416	181	162	141	307	213	190	349	426	455	369	372	371
ENSMUSG00000002428	210	296	249	168	252	231	513	625	552	349	378	456
ENSMUSG00000002455	462	700	568	504	425	421	1341	1379	1360	876	825	1060
ENSMUSG00000002458	42	68	34	31	25	30	62	49	62	18	16	15
ENSMUSG00000002475	44	60	51	56	67	32	502	391	344	562	803	707
ENSMUSG00000002477	483	386	459	723	470	456	1175	1448	1377	801	706	842
ENSMUSG00000002486	44	20	50	78	41	31	110	94	120	109	97	97
ENSMUSG00000002489	219	463	435	257	223	242	836	794	882	281	335	335
ENSMUSG00000002496	446	640	601	488	328	331	1191	1050	1139	899	964	900
ENSMUSG00000002504	142	170	213	123	120	93	21	39	23	14	10	4
ENSMUSG00000002524	955	1161	1100	1262	968	1033	2338	2709	2637	1688	1595	1899
ENSMUSG00000002546	628	854	798	585	462	492	1161	1264	1079	993	1202	1235
ENSMUSG00000002550	192	239	193	247	217	187	651	612	716	648	580	686
ENSMUSG00000002565	418	393	215	81	103	111	1862	3384	1592	1824	2019	1616
ENSMUSG00000002578	5	5	6	1	5	7	13	26	9	12	5	9
ENSMUSG00000002580	672	631	485	638	588	506	594	845	607	709	621	751
ENSMUSG00000002603	41	63	37	59	41	37	22	28	25	9	5	8
ENSMUSG00000002608	211	330	277	310	193	207	641	609	608	462	563	535
ENSMUSG00000002617	8	10	13	19	21	6	30	31	31	10	16	25
ENSMUSG00000002625	106	105	107	382	125	134	210	189	230	563	385	367
ENSMUSG00000002635	147	123	119	174	140	146	211	303	295	211	207	215
ENSMUSG00000002658	427	527	434	524	371	428	1374	1350	1418	1187	1207	1179
ENSMUSG00000002660	421	437	373	539	377	354	846	954	916	583	530	684
ENSMUSG00000002661	139	120	112	206	103	133	278	282	275	256	226	290
ENSMUSG00000002679	110	116	124	183	126	152	317	381	309	273	256	290
ENSMUSG00000002718	708	1050	901	581	666	761	2474	3225	3011	959	1149	1685
ENSMUSG00000002728	231	227	214	338	233	268	591	741	655	492	497	696
ENSMUSG00000002731	208	248	201	282	269	233	583	665	670	526	689	628
ENSMUSG00000002732	10	6	12	16	2	10	6	11	6	7	11	11
ENSMUSG00000002733	119	211	150	132	131	96	408	416	362	265	370	410
ENSMUSG00000002741	829	1110	968	731	760	761	2405	2495	2624	1856	2203	2520
ENSMUSG00000002748	1072	1746	1476	1379	932	1169	4083	3996	3636	1862	1851	2424
ENSMUSG00000002763	314	493	370	548	263	322	1152	1169	1141	1096	1030	896
ENSMUSG00000002767	414	464	435	588	467	392	1246	1343	1406	874	815	957
ENSMUSG00000002768	396	445	333	518	450	384	672	796	832	775	729	743
ENSMUSG00000002769	46	28	47	41	33	34	4	2	2	0	0	1
ENSMUSG00000002771	11	23	12	17	3	9	47	37	61	104	86	73
ENSMUSG00000002778	1217	1928	1671	1437	1235	1233	2813	3108	3033	2201	2613	2844
ENSMUSG00000002781	107	129	125	187	136	132	404	321	442	365	381	369
ENSMUSG00000002797	83	63	93	61	52	64	134	159	165	83	102	111
ENSMUSG00000002799	52	121	37	69	26	34	91	139	68	35	31	30
ENSMUSG00000002803	102	129	119	209	118	121	368	384	383	371	394	308
ENSMUSG00000002804	221	236	178	353	234	243	359	407	432	433	375	391
ENSMUSG00000002808	2	9	29	24	12	26	34	32	83	10	16	8
ENSMUSG00000002812	792	1501	1048	833	669	745	3073	3038	2854	2475	2761	2627
ENSMUSG00000002814	76	155	155	147	82	109	314	317	360	192	226	232
ENSMUSG00000002820	498	605	517	465	452	395	979	1115	998	1126	1244	1330
ENSMUSG00000002825	293	234	252	370	265	234	309	388	372	199	205	229
ENSMUSG00000002833	241	336	273	450	215	228	819	774	742	605	426	513
ENSMUSG00000002835	278	410	344	437	220	312	1381	1301	1210	559	592	668
ENSMUSG00000002844	255	287	238	268	249	223	542	641	592	377	495	525
ENSMUSG00000002845	401	509	580	341	374	372	558	582	557	308	375	432
ENSMUSG00000002846	228	313	215	249	197	211	470	538	485	385	360	470
ENSMUSG00000002870	816	1163	977	993	704	823	2851	3124	3110	1113	1142	1591
ENSMUSG00000002871	151	223	213	290	128	200	406	408	459	503	537	458
ENSMUSG00000002881	229	439	327	223	240	315	686	831	740	377	512	604
ENSMUSG00000002885	625	1038	1116	683	540	548	601	721	703	313	394	266
ENSMUSG00000002897	132	210	155	128	125	134	301	340	253	293	298	371
ENSMUSG00000002900	233	694	673	223	312	240	3	4	2	1	2	4
ENSMUSG00000002910	60	62	58	93	41	48	85	113	110	236	224	152
ENSMUSG00000002944	0	1	7	8	14	3	160	140	450	717	856	777
ENSMUSG00000002948	118	235	171	245	155	125	302	351	389	248	292	292
ENSMUSG00000002949	491	503	576	688	493	470	1708	1799	1752	1109	1036	1226
ENSMUSG00000002957	604	1124	834	581	538	532	2842	2595	2656	2938	3258	3576
ENSMUSG00000002963	199	273	197	303	182	203	449	470	492	551	534	471
ENSMUSG00000002968	519	879	741	691	479	438	1588	1622	1665	1221	1321	1248
ENSMUSG00000002980	24	42	42	63	41	32	121	124	115	80	66	66
ENSMUSG00000002981	1133	1823	1411	1124	1028	989	4146	4231	4185	2835	3398	3611
ENSMUSG00000002983	205	333	284	432	225	266	917	880	934	1302	1461	1326
ENSMUSG00000002984	690	931	755	809	533	534	2808	2869	2934	1232	1120	1482
ENSMUSG00000002985	34	32	61	75	34	41	38	37	49	59	52	47
ENSMUSG00000002996	501	512	762	610	635	572	671	839	1032	978	1009	995
ENSMUSG00000002997	27	59	41	33	44	65	20	28	18	11	19	4
ENSMUSG00000003031	527	599	569	734	560	610	1191	1403	1330	1067	1065	1177
ENSMUSG00000003032	446	779	739	710	445	457	1210	1687	1349	2402	3413	3157
ENSMUSG00000003033	222	291	184	197	172	179	480	488	473	442	417	492
ENSMUSG00000003037	987	1236	1069	893	903	846	2664	2963	3074	2970	3129	3526
ENSMUSG00000003038	900	1021	1087	1328	929	1049	2387	2767	3273	1281	1425	1728
ENSMUSG00000003039	706	816	806	806	736	748	1681	1791	1861	1391	1463	1588
ENSMUSG00000003051	2577	4172	2777	3941	2393	2654	9586	10359	8481	5798	8026	7643
ENSMUSG00000003053	0	0	0	0	0	0	25	3	84	60	40	10
ENSMUSG00000003062	684	644	704	803	763	658	427	561	531	435	509	461
ENSMUSG00000003068	514	891	661	946	386	421	1630	1551	1562	1069	1098	1124
ENSMUSG00000003072	1917	2694	2051	2806	1886	1764	7537	7674	8049	7422	6868	7233
ENSMUSG00000003099	673	874	724	845	542	665	1946	2171	2136	1586	1418	1630
ENSMUSG00000003119	246	463	458	233	247	231	926	928	819	466	680	698
ENSMUSG00000003123	49	97	81	109	111	50	527	523	722	1602	1788	1532
ENSMUSG00000003131	365	542	501	344	398	369	1045	1284	1170	486	683	950
ENSMUSG00000003134	249	381	351	219	219	266	194	245	200	182	165	132
ENSMUSG00000003135	296	394	323	288	240	263	684	836	778	434	420	506
ENSMUSG00000003154	83	135	139	73	87	80	193	195	177	223	254	189
ENSMUSG00000003161	1328	1687	1480	1419	1207	1288	3728	4143	3915	2841	3177	3793
ENSMUSG00000003166	497	916	803	779	444	545	1909	1848	1820	954	1153	1157
ENSMUSG00000003184	529	607	521	757	466	445	1145	1270	1235	1130	1003	1114
ENSMUSG00000003190	63	77	56	162	70	74	192	186	242	155	153	177
ENSMUSG00000003198	27	40	44	48	44	34	67	90	101	55	78	93
ENSMUSG00000003199	420	558	437	639	436	437	1437	1431	1597	1838	1776	1540
ENSMUSG00000003200	287	388	359	438	247	253	931	1096	1019	891	922	926
ENSMUSG00000003208	83	76	93	78	63	54	215	245	234	129	126	116
ENSMUSG00000003226	1091	1633	1923	823	965	1080	2906	3353	2797	1336	1586	2280
ENSMUSG00000003228	54	105	87	50	45	62	189	188	146	84	128	131
ENSMUSG00000003233	243	496	337	340	214	274	839	833	841	483	584	611
ENSMUSG00000003234	560	596	516	420	442	409	884	970	982	727	778	829
ENSMUSG00000003235	801	1042	831	731	732	673	1634	2115	1772	1087	1113	1368
ENSMUSG00000003269	290	421	270	404	269	346	759	789	847	794	770	714
ENSMUSG00000003271	27	130	42	47	83	23	730	900	859	1954	2137	2142
ENSMUSG00000003279	17	17	13	25	26	33	26	31	30	12	29	18
ENSMUSG00000003282	4	11	20	16	7	11	16	13	22	22	22	31
ENSMUSG00000003283	1625	2888	579	237	396	583	761	1376	229	6	11	7
ENSMUSG00000003299	356	412	371	425	309	303	1192	1293	1301	827	780	1006
ENSMUSG00000003308	492	796	605	522	424	496	1457	1552	1480	964	1128	1270
ENSMUSG00000003309	1249	1332	1213	1213	1310	1288	2743	3034	3195	2137	2370	2693
ENSMUSG00000003316	1233	2505	2348	1082	1285	1291	2556	2367	2288	1396	1677	1729
ENSMUSG00000003344	322	538	366	520	270	301	1161	1157	1236	715	821	810
ENSMUSG00000003345	871	1353	1332	1257	826	812	2526	2595	2524	1686	1875	1801
ENSMUSG00000003346	575	706	652	577	579	476	1642	1667	1993	2302	2237	2268
ENSMUSG00000003348	151	273	173	121	118	163	350	419	365	207	286	281
ENSMUSG00000003352	188	367	220	250	197	177	374	409	357	291	328	274
ENSMUSG00000003355	845	686	800	814	663	608	114	174	98	48	72	51
ENSMUSG00000003360	554	820	737	721	388	466	1633	1638	1473	990	1063	1083
ENSMUSG00000003363	543	789	562	362	387	331	385	397	424	284	305	281
ENSMUSG00000003378	22	47	50	93	33	31	48	40	58	53	41	36
ENSMUSG00000003380	473	524	367	387	390	416	394	507	437	357	332	356
ENSMUSG00000003382	166	297	323	269	232	216	979	830	918	901	1196	1371
ENSMUSG00000003402	1374	1988	1529	1795	1276	1270	3727	4132	3836	2883	3273	3612
ENSMUSG00000003420	82	112	79	91	94	69	949	642	703	967	1151	1185
ENSMUSG00000003421	245	342	302	331	232	232	730	734	784	582	583	624
ENSMUSG00000003423	302	314	288	448	328	303	792	867	932	638	590	703
ENSMUSG00000003429	5135	4865	4335	8875	6464	5475	9851	11914	12156	9132	8288	8689
ENSMUSG00000003435	1066	1735	1525	1182	891	986	2524	2496	2512	1760	1823	1838
ENSMUSG00000003436	88	105	145	68	37	53	7	6	4	1	0	1
ENSMUSG00000003437	350	419	393	453	288	298	892	876	943	721	622	696
ENSMUSG00000003438	607	734	620	798	551	621	1874	2123	2208	940	906	1212
ENSMUSG00000003444	69	84	66	74	59	75	128	178	152	113	111	88
ENSMUSG00000003452	111	110	139	65	105	93	95	108	74	34	55	47
ENSMUSG00000003458	900	1374	1046	864	714	784	2530	2663	2917	2235	2728	2374
ENSMUSG00000003464	405	535	451	450	402	338	1558	1571	1821	1555	1652	1679
ENSMUSG00000003500	476	724	670	348	306	298	316	416	389	145	120	140
ENSMUSG00000003518	96	245	171	69	84	104	65	123	65	53	71	34
ENSMUSG00000003526	198	306	260	454	249	260	834	866	901	670	869	823
ENSMUSG00000003527	117	152	148	160	123	113	320	343	357	242	265	270
ENSMUSG00000003528	869	1424	1180	1102	796	771	2507	2754	2649	1978	2110	2045
ENSMUSG00000003531	237	253	199	341	297	211	575	537	562	925	849	820
ENSMUSG00000003534	664	1333	1008	833	699	621	1663	1604	1507	1668	2050	1793
ENSMUSG00000003541	23	32	10	35	19	21	43	44	45	90	69	85
ENSMUSG00000003545	8	13	71	1266	174	236	47	50	184	1194	505	661
ENSMUSG00000003546	385	515	435	454	436	365	1882	1767	1863	2775	2955	2923
ENSMUSG00000003549	59	83	72	93	56	84	142	177	178	150	119	140
ENSMUSG00000003559	228	351	319	345	246	271	981	1117	1057	810	822	943
ENSMUSG00000003573	45	44	25	44	34	17	42	51	49	25	33	22
ENSMUSG00000003575	176	327	336	249	160	206	393	370	452	202	258	250
ENSMUSG00000003581	182	228	142	166	107	119	168	204	157	216	161	237
ENSMUSG00000003585	200	318	368	191	293	193	940	836	1262	3533	2989	3540
ENSMUSG00000003604	168	243	216	243	160	155	432	527	492	243	223	254
ENSMUSG00000003623	475	516	499	362	478	444	1035	1100	1461	2106	2181	2612
ENSMUSG00000003644	1555	2634	2046	1840	1262	1473	6236	6450	6465	4412	4988	5382
ENSMUSG00000003660	885	1868	1504	1076	911	969	4186	3694	3657	1943	2378	2409
ENSMUSG00000003662	303	359	396	321	284	336	717	786	721	460	534	655
ENSMUSG00000003680	79	105	55	86	68	73	208	228	201	94	101	127
ENSMUSG00000003721	187	220	209	144	193	176	367	419	329	384	624	630
ENSMUSG00000003731	431	753	551	342	337	413	1543	1745	1330	756	899	958
ENSMUSG00000003746	968	1646	1411	678	909	902	1662	1904	2102	1824	2228	2178
ENSMUSG00000003752	216	333	226	185	198	163	460	552	549	682	779	693
ENSMUSG00000003762	127	143	126	137	109	110	302	310	255	268	258	350
ENSMUSG00000003778	394	606	679	725	451	489	1211	1394	1475	990	1037	987
ENSMUSG00000003779	407	532	518	521	369	424	1619	1813	1894	696	754	944
ENSMUSG00000003808	428	593	408	450	324	330	1056	1126	1085	526	580	744
ENSMUSG00000003809	537	640	686	595	519	536	937	919	1064	679	596	750
ENSMUSG00000003810	515	1031	765	694	452	527	2821	2410	2420	2883	3067	2747
ENSMUSG00000003812	75	78	94	88	87	90	63	71	66	52	70	64
ENSMUSG00000003813	516	815	752	663	550	545	1489	1659	1743	932	1008	1102
ENSMUSG00000003814	10154	14150	9766	7177	7283	7745	18895	23402	17360	11425	13240	17177
ENSMUSG00000003824	80	83	70	158	103	101	208	304	267	99	138	130
ENSMUSG00000003847	203	365	423	509	324	335	635	610	616	795	785	1222
ENSMUSG00000003848	226	286	285	331	256	220	769	796	829	401	409	435
ENSMUSG00000003849	102	111	115	104	94	106	633	678	1114	556	602	748
ENSMUSG00000003863	20	31	9	22	26	10	166	246	117	477	470	385
ENSMUSG00000003865	149	237	146	143	113	151	348	420	332	202	211	248
ENSMUSG00000003868	657	842	716	940	620	634	2097	2275	2325	1072	1002	1289
ENSMUSG00000003873	172	200	170	311	185	165	447	536	504	347	328	327
ENSMUSG00000003923	541	691	768	874	675	633	1852	2053	2147	1182	1083	1424
ENSMUSG00000003929	67	67	82	79	59	64	169	208	235	85	124	159
ENSMUSG00000003934	3	1	2	3	0	7	15	18	14	19	23	17
ENSMUSG00000003948	119	140	133	219	117	144	557	586	580	316	321	416
ENSMUSG00000003949	3	11	6	0	4	1	41	24	20	29	18	19
ENSMUSG00000003955	278	288	228	395	255	291	730	834	783	530	521	729
ENSMUSG00000003970	8372	9122	8660	12622	9579	8809	19336	21038	22546	12657	12242	13214
ENSMUSG00000003992	15	8	6	13	11	17	28	29	20	20	20	11
ENSMUSG00000004018	70	86	112	146	69	59	179	220	273	136	120	147
ENSMUSG00000004032	455	478	428	460	373	375	579	659	695	365	331	377
ENSMUSG00000004035	49	75	69	84	57	51	190	150	222	261	202	247
ENSMUSG00000004038	88	102	188	127	108	87	1139	723	1565	1977	1245	3592
ENSMUSG00000004040	680	1451	921	433	637	603	1802	1760	1468	1291	2143	1978
ENSMUSG00000004043	53	80	95	71	65	50	217	186	201	108	119	96
ENSMUSG00000004044	66	95	79	58	52	51	19	25	14	10	7	14
ENSMUSG00000004054	453	725	593	510	401	404	1802	1641	1688	1255	1583	1472
ENSMUSG00000004056	304	556	486	351	288	278	746	669	705	470	573	509
ENSMUSG00000004069	761	1017	972	734	615	713	2466	2811	2781	1165	1292	1706
ENSMUSG00000004070	254	330	230	297	246	255	807	860	884	675	593	651
ENSMUSG00000004071	242	340	391	400	308	321	1029	985	1260	1127	1131	1071
ENSMUSG00000004085	212	293	289	323	220	273	879	907	808	386	397	525
ENSMUSG00000004096	473	536	502	516	476	489	1086	1207	1306	853	874	980
ENSMUSG00000004099	852	1586	1362	1440	737	1000	4376	4134	4342	1509	1791	1966
ENSMUSG00000004100	277	422	363	575	273	330	782	806	854	475	451	562
ENSMUSG00000004113	10	18	14	11	5	7	11	12	10	22	10	11
ENSMUSG00000004127	50	48	79	50	48	58	143	169	136	74	73	90
ENSMUSG00000004151	1	5	3	1	6	4	9	23	16	9	8	2
ENSMUSG00000004187	14	15	22	60	18	14	38	44	61	290	207	129
ENSMUSG00000004207	2261	3953	2861	3017	2275	2231	8534	8845	9193	5466	6650	6682
ENSMUSG00000004221	241	303	302	218	251	264	617	642	651	440	522	649
ENSMUSG00000004233	104	131	132	126	89	115	376	387	378	245	222	258
ENSMUSG00000004263	20	44	30	42	16	18	102	61	71	57	92	54
ENSMUSG00000004264	2143	2534	2311	2854	2207	2080	6878	7824	8321	4395	4232	5198
ENSMUSG00000004266	671	1104	386	246	231	337	542	811	407	304	322	348
ENSMUSG00000004268	893	868	778	1274	905	896	2042	2478	2367	1424	1370	1648
ENSMUSG00000004270	471	904	624	508	442	356	2893	2975	3187	2790	3497	3601
ENSMUSG00000004285	638	686	551	792	683	564	891	953	951	900	853	739
ENSMUSG00000004317	113	241	223	145	166	150	654	706	734	589	726	779
ENSMUSG00000004319	955	1634	1773	686	932	917	1793	2041	1884	1215	1698	1939
ENSMUSG00000004328	15	34	46	29	25	24	14	5	9	3	9	5
ENSMUSG00000004347	16	6	14	8	4	3	4	14	15	4	2	11
ENSMUSG00000004356	312	669	648	436	251	327	1674	1564	1522	581	645	740
ENSMUSG00000004364	623	966	1070	609	552	753	1842	2099	2016	1155	1379	1614
ENSMUSG00000004366	67	115	68	259	251	103	710	856	963	14	71	64
ENSMUSG00000004383	104	208	163	98	91	106	197	166	175	112	119	136
ENSMUSG00000004393	418	610	472	495	338	366	1029	1329	1230	657	594	685
ENSMUSG00000004394	815	1029	1070	759	783	759	1641	1812	1944	2095	2208	2605
ENSMUSG00000004446	84	115	130	104	112	87	289	346	374	237	342	328
ENSMUSG00000004451	358	430	336	294	294	260	952	1074	1100	694	894	1025
ENSMUSG00000004455	404	502	502	467	389	432	1356	1449	1627	768	886	1011
ENSMUSG00000004460	1177	1860	1411	836	819	925	2636	3021	2300	1382	1784	2140
ENSMUSG00000004462	150	252	181	193	136	168	530	564	466	286	333	354
ENSMUSG00000004473	3	6	5	18	8	12	15	8	17	16	8	9
ENSMUSG00000004500	128	188	130	63	73	89	184	184	153	78	88	131
ENSMUSG00000004508	124	255	242	145	145	167	415	370	383	311	443	357
ENSMUSG00000004530	694	1400	958	747	646	651	4173	4333	4102	3179	3856	4185
ENSMUSG00000004535	2096	2909	2671	1816	2049	2039	4992	5758	5396	4011	5647	6414
ENSMUSG00000004552	0	5	8	0	5	3	1	0	78	4	2	13
ENSMUSG00000004558	111	187	198	193	147	142	417	482	554	266	367	272
ENSMUSG00000004561	113	156	162	271	116	113	406	417	411	319	316	307
ENSMUSG00000004562	35	68	61	63	36	44	82	105	63	51	81	55
ENSMUSG00000004565	278	492	260	384	221	225	995	1010	841	1334	1288	1254
ENSMUSG00000004567	95	143	126	210	114	85	309	310	325	439	416	447
ENSMUSG00000004568	223	353	270	243	189	209	785	771	732	650	794	688
ENSMUSG00000004591	545	801	769	459	525	574	1858	2043	2034	1332	1589	1941
ENSMUSG00000004610	107	94	81	179	114	91	239	259	283	369	294	283
ENSMUSG00000004626	716	957	961	1040	637	688	1684	1725	1869	2162	2055	2187
ENSMUSG00000004633	566	879	620	342	471	397	564	650	459	493	575	569
ENSMUSG00000004637	78	92	112	84	84	66	184	209	189	102	124	127
ENSMUSG00000004642	371	619	486	520	397	459	1195	1285	1407	586	668	912
ENSMUSG00000004655	2898	4450	4510	3830	3631	3105	3457	3827	5432	4299	5146	4108
ENSMUSG00000004661	23	52	50	44	35	29	56	79	76	71	121	96
ENSMUSG00000004665	18	50	17	17	19	17	74	99	60	43	84	82
ENSMUSG00000004667	615	664	706	956	695	570	1207	1363	1567	1002	879	1012
ENSMUSG00000004677	192	266	330	447	183	181	600	528	653	872	819	799
ENSMUSG00000004709	251	386	377	234	259	231	4	8	5	12	12	7
ENSMUSG00000004748	208	213	229	215	169	145	656	675	620	428	404	528
ENSMUSG00000004768	39	52	75	61	44	50	101	144	80	54	66	88
ENSMUSG00000004771	402	545	463	446	436	384	926	1368	1112	837	1135	1332
ENSMUSG00000004788	322	446	308	319	315	294	758	840	818	559	550	594
ENSMUSG00000004789	1098	1431	1325	1064	977	916	5294	5384	5493	5119	5533	6634
ENSMUSG00000004798	84	180	153	101	105	110	309	302	261	247	323	316
ENSMUSG00000004814	0	0	0	1	0	0	6	6	13	35	15	68
ENSMUSG00000004815	118	137	115	187	141	90	530	470	560	1673	1813	1686
ENSMUSG00000004843	382	521	454	385	431	356	1078	1457	1374	1476	1785	2079
ENSMUSG00000004846	279	421	283	279	205	244	715	679	622	357	388	444
ENSMUSG00000004849	591	809	640	679	588	596	1962	2231	2174	1434	1481	1668
ENSMUSG00000004864	1683	2198	1994	2810	1905	1757	5504	6114	6029	4802	5376	5439
ENSMUSG00000004865	576	764	684	905	492	610	1982	2265	2136	1507	1462	1574
ENSMUSG00000004880	941	1361	1244	1009	1029	1046	3289	4050	3844	1697	1885	2153
ENSMUSG00000004895	313	516	404	501	326	376	1154	1211	1216	701	826	873
ENSMUSG00000004896	37	58	83	152	47	60	132	140	165	217	199	180
ENSMUSG00000004897	1736	3013	2647	2612	1620	1945	6698	7112	7637	3189	3390	3543
ENSMUSG00000004929	444	615	482	498	382	381	1053	1227	1194	484	462	628
ENSMUSG00000004931	166	292	205	185	159	156	526	522	429	519	540	645
ENSMUSG00000004933	272	509	117	58	56	67	107	194	49	2	8	3
ENSMUSG00000004934	183	324	214	270	195	155	599	665	712	384	420	461
ENSMUSG00000004936	456	605	565	319	375	397	1259	1321	1195	1069	1404	1698
ENSMUSG00000004937	498	802	716	717	482	511	2000	1933	1982	1475	1566	1645
ENSMUSG00000004945	426	402	454	630	539	473	689	799	889	596	588	639
ENSMUSG00000004947	66	96	57	64	52	61	155	156	150	105	135	145
ENSMUSG00000004952	110	136	81	311	62	71	423	559	352	342	467	280
ENSMUSG00000004961	5	3	5	7	1	1	26	21	18	27	61	41
ENSMUSG00000004980	5846	6816	7150	6942	4909	6145	19388	21586	21767	10987	10449	13386
ENSMUSG00000004994	37	54	55	80	35	32	100	92	118	87	114	93
ENSMUSG00000004996	218	226	207	300	191	217	415	426	517	299	272	258
ENSMUSG00000005034	114	187	172	136	150	110	265	271	306	151	143	121
ENSMUSG00000005043	129	278	222	166	127	123	482	457	421	237	218	218
ENSMUSG00000005045	1	2	0	0	1	3	5	8	8	29	31	36
ENSMUSG00000005054	344	341	338	384	377	284	473	566	559	496	510	467
ENSMUSG00000005057	15	16	14	4	9	2	8	16	2	0	1	4
ENSMUSG00000005069	324	523	546	461	339	280	967	904	1091	786	902	848
ENSMUSG00000005078	89	90	121	115	103	110	177	217	199	179	226	224
ENSMUSG00000005087	594	887	697	855	630	773	1536	1967	1829	962	831	1064
ENSMUSG00000005089	15	27	41	62	34	32	41	35	78	88	47	53
ENSMUSG00000005102	221	271	232	181	130	165	261	319	273	121	140	160
ENSMUSG00000005103	1479	2460	1934	1418	1304	1399	5316	5969	5665	3671	5038	5288
ENSMUSG00000005107	24	41	48	35	45	30	190	163	288	410	571	497
ENSMUSG00000005125	1183	2003	1746	1012	1249	1167	867	1387	1374	1084	1116	649
ENSMUSG00000005142	647	1134	730	821	628	662	1887	2000	2026	1262	1373	1367
ENSMUSG00000005148	1335	2519	1731	1609	1217	1435	7076	7968	7001	4145	5165	5363
ENSMUSG00000005150	104	151	134	163	89	97	315	325	364	250	257	264
ENSMUSG00000005161	2253	1982	1839	2969	2446	2133	4038	4732	4728	3852	3511	3984
ENSMUSG00000005198	1000	2245	1748	1175	926	1079	4394	3634	4072	2724	2928	2923
ENSMUSG00000005204	400	500	525	518	410	371	1089	1193	1216	779	841	893
ENSMUSG00000005225	167	299	237	181	175	170	649	628	579	466	577	586
ENSMUSG00000005233	100	142	179	248	135	144	462	593	631	232	272	318
ENSMUSG00000005237	5	6	7	16	5	9	47	25	43	66	65	97
ENSMUSG00000005251	278	412	384	290	273	289	791	886	889	510	650	601
ENSMUSG00000005262	261	351	342	342	238	260	659	742	744	537	553	619
ENSMUSG00000005267	7	19	28	11	11	8	80	47	30	20	29	37
ENSMUSG00000005268	219	358	470	294	326	315	1498	1591	1940	1353	1876	2045
ENSMUSG00000005299	762	1242	906	597	582	634	3932	3818	3641	2745	3043	3641
ENSMUSG00000005312	1104	1861	1505	1176	924	1075	3636	3983	3809	2269	2537	3072
ENSMUSG00000005320	120	203	134	336	151	117	264	291	201	195	147	124
ENSMUSG00000005338	3	17	17	17	19	22	0	1	0	0	0	0
ENSMUSG00000005354	1161	1642	1436	1484	1087	1060	3702	4126	4237	2140	2373	2717
ENSMUSG00000005360	90	84	140	176	147	113	588	498	517	393	258	438
ENSMUSG00000005362	209	205	257	227	282	247	351	448	510	511	613	643
ENSMUSG00000005370	583	900	703	578	497	600	1846	1994	1953	758	735	930
ENSMUSG00000005371	196	337	357	279	205	276	760	943	828	418	612	739
ENSMUSG00000005373	284	320	378	1296	340	362	1884	1522	1993	3301	2609	2459
ENSMUSG00000005374	378	681	589	424	298	391	1174	1289	1301	471	614	679
ENSMUSG00000005378	318	356	304	387	277	239	916	1019	981	551	597	742
ENSMUSG00000005410	1066	1297	1167	1293	997	1126	3672	4084	4024	1592	1614	2177
ENSMUSG00000005413	23	45	35	7	16	20	8	14	6	0	1	5
ENSMUSG00000005417	565	626	709	1270	487	561	1698	1650	1661	1612	1543	1340
ENSMUSG00000005442	476	991	730	670	451	448	1720	1529	1475	1100	1194	1158
ENSMUSG00000005447	402	430	361	631	467	479	1101	1300	1347	774	852	847
ENSMUSG00000005469	380	722	581	512	288	351	1501	1427	1519	974	1147	1148
ENSMUSG00000005470	156	224	169	208	155	201	759	828	781	286	307	437
ENSMUSG00000005481	995	982	896	1100	915	856	2754	3214	3178	1647	1706	2226
ENSMUSG00000005483	368	491	370	408	415	410	909	1091	934	746	903	1045
ENSMUSG00000005501	208	263	246	181	179	167	705	670	740	573	612	651
ENSMUSG00000005505	105	106	101	98	84	106	250	299	287	179	167	245
ENSMUSG00000005506	849	1379	1298	972	662	840	3325	3669	3254	1414	1821	2313
ENSMUSG00000005510	539	590	546	663	505	494	1620	1843	1806	1340	1303	1558
ENSMUSG00000005514	299	477	334	343	298	238	1307	1144	1286	1339	1360	1776
ENSMUSG00000005533	137	332	267	303	188	194	581	512	508	244	279	323
ENSMUSG00000005534	299	614	569	422	418	411	967	885	936	889	1142	1078
ENSMUSG00000005553	5	10	8	8	5	7	9	13	13	9	1	5
ENSMUSG00000005566	2065	3153	2457	3288	1763	2200	6926	7146	7105	3263	3401	3587
ENSMUSG00000005575	507	786	588	677	438	423	1762	1954	1844	1258	1268	1566
ENSMUSG00000005580	153	285	209	60	124	122	251	239	183	166	242	218
ENSMUSG00000005609	552	783	702	489	481	508	1272	1367	1257	824	858	939
ENSMUSG00000005610	7109	10929	10507	5226	6887	7181	13985	16871	15389	7704	8985	11736
ENSMUSG00000005615	279	422	399	182	225	204	1999	1531	1908	2347	3164	3430
ENSMUSG00000005621	263	550	416	433	275	246	1106	898	891	888	1019	895
ENSMUSG00000005625	795	879	683	910	814	717	1721	2054	2137	1743	1562	1819
ENSMUSG00000005640	157	255	141	252	122	156	11	5	6	4	14	5
ENSMUSG00000005656	342	462	445	482	356	358	1427	1648	1562	991	1150	1363
ENSMUSG00000005667	590	864	860	508	549	526	660	753	679	240	252	343
ENSMUSG00000005672	1815	3085	2228	1075	1359	1584	673	995	358	181	192	143
ENSMUSG00000005674	359	405	405	444	397	372	816	824	938	594	500	711
ENSMUSG00000005677	20	5	11	18	15	8	238	166	324	931	610	507
ENSMUSG00000005681	8	14	4	9	7	4	6	14	22	23	11	22
ENSMUSG00000005682	229	301	268	484	193	167	689	662	784	805	887	723
ENSMUSG00000005683	2328	3907	3016	2185	1995	2091	13059	12883	13315	11110	13892	15536
ENSMUSG00000005686	398	635	495	249	272	279	475	635	395	233	282	260
ENSMUSG00000005687	661	627	709	933	625	680	924	1119	1322	761	680	767
ENSMUSG00000005698	589	868	803	602	554	642	1967	2138	2142	999	1069	1191
ENSMUSG00000005699	44	33	37	47	32	43	73	73	64	38	48	45
ENSMUSG00000005718	239	291	348	390	294	239	738	744	858	346	365	425
ENSMUSG00000005732	436	593	525	722	515	552	1489	1916	1819	771	807	1016
ENSMUSG00000005774	69	148	126	122	66	98	276	298	248	189	219	214
ENSMUSG00000005779	1454	1407	1221	1895	1472	1393	3481	3976	3972	2722	2887	3280
ENSMUSG00000005802	419	568	645	276	462	468	1145	1459	1434	1223	1653	1863
ENSMUSG00000005803	324	466	398	364	348	429	1176	1379	1422	1377	1623	1661
ENSMUSG00000005804	157	278	275	255	197	168	607	591	719	482	476	584
ENSMUSG00000005813	497	772	664	538	454	509	1583	1713	1680	916	1053	1164
ENSMUSG00000005823	786	1123	942	755	584	552	988	1075	1090	773	677	883
ENSMUSG00000005836	469	837	811	623	420	541	1771	1723	1752	1127	1346	1235
ENSMUSG00000005846	716	852	898	928	717	813	2075	2510	2405	1254	1177	1563
ENSMUSG00000005871	597	978	835	478	556	551	1996	1794	1569	1039	1180	1480
ENSMUSG00000005873	1786	2241	1517	985	1245	1194	311	580	162	40	74	70
ENSMUSG00000005881	1030	1224	1070	1242	973	972	2181	2380	2409	2354	2352	2415
ENSMUSG00000005882	391	448	404	453	383	390	1238	1275	1313	767	722	905
ENSMUSG00000005886	312	565	601	328	361	390	1274	1065	1166	675	883	967
ENSMUSG00000005893	220	438	533	305	280	376	1124	1120	1068	784	875	1046
ENSMUSG00000005897	91	137	136	105	97	104	257	267	368	227	242	267
ENSMUSG00000005899	296	419	412	505	272	332	1143	1194	1372	572	605	720
ENSMUSG00000005907	126	139	178	149	95	101	337	403	438	299	282	295
ENSMUSG00000005936	340	480	467	364	325	338	935	891	905	554	686	728
ENSMUSG00000005947	2	0	0	5	17	8	6	6	4	17	19	15
ENSMUSG00000005949	81	160	188	121	137	114	223	192	249	253	344	320
ENSMUSG00000005951	71	111	100	65	101	54	365	303	359	562	541	546
ENSMUSG00000005958	1680	2346	1942	1562	1430	1288	794	830	862	560	465	456
ENSMUSG00000005968	113	119	121	196	141	135	364	416	472	890	958	863
ENSMUSG00000005973	572	837	1012	430	461	389	259	309	255	78	109	107
ENSMUSG00000005980	6	6	19	5	151	11	569	630	1950	3381	4173	4323
ENSMUSG00000005981	1111	1219	1270	1526	1163	1218	3833	4043	4209	2324	2326	3013
ENSMUSG00000005982	314	501	393	373	280	258	1130	1148	1058	836	935	909
ENSMUSG00000005983	22	33	25	45	20	19	34	40	49	53	40	35
ENSMUSG00000006005	1046	1845	1659	1071	985	1122	3616	3390	3081	1851	1960	2105
ENSMUSG00000006010	375	425	457	294	354	394	347	524	519	430	425	566
ENSMUSG00000006019	112	196	145	219	110	109	306	278	307	207	225	229
ENSMUSG00000006021	95	113	119	139	106	84	202	232	252	252	218	206
ENSMUSG00000006024	921	1342	1182	1033	952	817	1664	1779	1803	1404	1507	1527
ENSMUSG00000006050	397	462	412	456	420	398	696	904	798	886	960	931
ENSMUSG00000006057	954	1307	1016	1379	951	863	3280	3620	3593	2347	2233	2798
ENSMUSG00000006058	354	447	355	490	384	383	895	1114	1047	935	920	961
ENSMUSG00000006095	329	378	254	297	287	255	670	917	726	738	776	819
ENSMUSG00000006127	136	167	195	237	150	151	294	341	421	476	477	414
ENSMUSG00000006134	252	465	495	289	309	341	993	1093	1046	574	797	826
ENSMUSG00000006154	25	39	32	15	25	17	9	19	21	4	33	27
ENSMUSG00000006169	1546	2415	2185	1202	1228	1280	6742	6350	6400	2890	3533	4296
ENSMUSG00000006179	35	30	27	16	15	18	50	47	36	20	19	26
ENSMUSG00000006191	84	111	109	102	91	82	252	314	266	142	152	199
ENSMUSG00000006215	152	212	221	275	150	174	500	502	559	444	393	405
ENSMUSG00000006219	591	1016	794	658	465	491	2075	2129	2103	1397	1783	1746
ENSMUSG00000006241	8	11	8	9	5	7	5	12	5	6	11	6
ENSMUSG00000006262	377	596	644	331	323	381	1111	1322	1240	762	893	1274
ENSMUSG00000006273	1273	1740	1426	946	1225	1235	1624	1968	1739	1312	1513	1572
ENSMUSG00000006276	284	404	366	400	232	293	860	799	771	688	594	704
ENSMUSG00000006281	366	820	614	681	462	408	2724	2419	2546	3628	3836	4115
ENSMUSG00000006288	187	194	187	328	196	187	409	456	522	408	417	468
ENSMUSG00000006289	289	328	302	459	371	352	703	761	826	533	451	568
ENSMUSG00000006299	1020	1300	1160	1136	895	877	2394	2371	2470	1637	1802	1850
ENSMUSG00000006301	1218	1705	1213	903	956	981	2447	2579	2507	2473	3219	3544
ENSMUSG00000006304	1355	2029	1822	1371	1286	1275	4651	5482	5275	3482	4335	4734
ENSMUSG00000006307	452	663	621	704	402	416	1583	1340	1320	1242	1278	1344
ENSMUSG00000006313	5	9	2	3	1	1	7	20	14	43	34	16
ENSMUSG00000006315	726	714	689	1165	804	648	1631	1882	1888	1075	1163	1388
ENSMUSG00000006333	7093	6650	6797	13193	8860	8260	13428	15726	16215	11499	9995	10780
ENSMUSG00000006335	84	101	108	128	88	93	202	188	224	181	159	169
ENSMUSG00000006342	3	16	5	13	65	11	513	814	1174	1681	2764	2697
ENSMUSG00000006345	12	90	37	24	232	26	2292	2090	2087	8237	7664	7535
ENSMUSG00000006356	6	13	6	11	6	10	7	26	12	13	13	9
ENSMUSG00000006360	1697	2496	1247	1785	2483	1433	8834	11140	10635	34178	27282	24427
ENSMUSG00000006362	419	1021	781	507	341	481	170	248	137	71	87	94
ENSMUSG00000006369	442	876	401	391	420	328	1705	1640	1957	2790	3089	3135
ENSMUSG00000006373	816	956	960	946	978	885	2225	2516	2758	3249	3494	4386
ENSMUSG00000006378	95	128	147	158	130	91	305	288	330	220	181	218
ENSMUSG00000006386	10	28	13	1	6	5	9	7	1	2	2	4
ENSMUSG00000006390	392	769	458	482	364	394	1473	1647	1490	1240	1342	1446
ENSMUSG00000006392	272	348	296	325	293	256	715	888	760	574	559	652
ENSMUSG00000006395	53	66	43	107	69	53	100	100	143	343	253	197
ENSMUSG00000006398	425	587	529	658	515	460	1930	2273	2404	1009	1199	1325
ENSMUSG00000006411	29	52	36	46	33	31	24	45	22	9	14	12
ENSMUSG00000006412	254	273	275	336	233	227	734	770	799	438	453	540
ENSMUSG00000006418	416	647	500	587	461	461	1483	1476	1607	1443	1684	1718
ENSMUSG00000006423	163	221	294	188	175	214	406	488	448	243	263	332
ENSMUSG00000006435	36	81	36	32	30	31	32	73	16	15	27	7
ENSMUSG00000006442	648	998	738	471	494	473	817	982	706	222	295	354
ENSMUSG00000006445	61	122	66	89	60	50	415	482	425	1073	1094	1212
ENSMUSG00000006456	367	586	410	417	246	319	1456	1526	1418	581	688	816
ENSMUSG00000006463	84	95	123	78	65	70	136	167	198	130	168	166
ENSMUSG00000006464	17	30	17	17	15	24	49	31	40	27	26	16
ENSMUSG00000006471	39	76	68	82	44	60	122	148	129	118	127	111
ENSMUSG00000006476	142	131	126	305	129	106	248	296	293	397	401	367
ENSMUSG00000006494	413	454	609	443	511	456	1338	1445	1581	823	977	1125
ENSMUSG00000006498	2505	4342	3724	3278	2275	2568	10509	11040	11691	4900	5410	6055
ENSMUSG00000006517	208	263	208	251	148	132	735	865	787	458	464	552
ENSMUSG00000006519	688	612	489	1090	802	615	1377	1571	1201	1207	1259	1302
ENSMUSG00000006526	78	141	108	94	95	86	216	243	232	136	148	122
ENSMUSG00000006527	139	213	219	154	135	164	397	364	408	220	212	259
ENSMUSG00000006538	90	176	130	167	80	121	670	662	660	891	965	890
ENSMUSG00000006546	10	10	4	20	16	9	6	24	15	9	6	3
ENSMUSG00000006567	113	178	177	110	116	109	496	366	454	418	416	468
ENSMUSG00000006575	21	27	17	26	25	12	45	49	45	31	32	19
ENSMUSG00000006585	341	515	515	687	415	369	1666	1441	1670	773	755	785
ENSMUSG00000006586	3	6	21	12	15	12	9	22	15	3	7	2
ENSMUSG00000006587	15	19	8	17	13	10	16	18	26	16	15	5
ENSMUSG00000006589	544	563	453	852	606	471	1830	1905	1952	2549	2389	2286
ENSMUSG00000006599	267	417	419	315	273	269	952	1000	957	557	580	703
ENSMUSG00000006611	35	22	40	38	40	36	67	82	124	67	50	60
ENSMUSG00000006638	6	8	7	28	8	1	28	40	61	127	123	103
ENSMUSG00000006641	79	102	96	93	104	73	374	398	448	389	669	367
ENSMUSG00000006642	4	5	6	2	2	3	9	14	48	15	20	13
ENSMUSG00000006651	54	66	56	50	58	36	597	663	720	1071	2050	1712
ENSMUSG00000006673	526	902	739	509	396	480	1403	1418	1431	810	959	1015
ENSMUSG00000006676	965	1355	1128	1160	819	820	2441	2250	2385	1586	1764	1773
ENSMUSG00000006678	267	325	385	291	279	300	1095	1162	1209	437	446	618
ENSMUSG00000006699	1787	2592	2063	1634	1576	1617	5859	6904	6899	4560	5717	7209
ENSMUSG00000006705	142	243	180	159	84	142	484	496	436	244	262	284
ENSMUSG00000006711	16	23	22	15	24	5	75	78	92	216	250	164
ENSMUSG00000006715	243	211	229	467	275	276	649	834	849	578	508	615
ENSMUSG00000006717	373	296	282	512	366	286	635	703	819	792	730	713
ENSMUSG00000006720	25	21	23	36	17	27	33	56	47	13	23	26
ENSMUSG00000006728	2011	2407	2254	2959	2201	2285	5408	6094	6311	2931	2752	3325
ENSMUSG00000006731	1556	2508	2182	2548	1592	1539	7230	7342	7653	5257	5356	5687
ENSMUSG00000006732	333	371	352	376	321	314	591	713	656	274	309	413
ENSMUSG00000006736	608	831	635	689	603	588	1481	1614	1511	1091	1292	1533
ENSMUSG00000006740	1495	2419	2143	775	1101	1253	3421	3845	3410	1947	2462	2934
ENSMUSG00000006763	135	147	157	193	152	152	398	461	485	246	250	328
ENSMUSG00000006777	357	518	266	265	250	275	182	239	168	119	124	89
ENSMUSG00000006782	562	921	674	484	531	471	848	1002	649	366	495	568
ENSMUSG00000006800	56	155	23	27	69	40	560	561	437	831	1019	1200
ENSMUSG00000006818	487	730	646	462	410	407	1659	1860	1862	1237	1241	1344
ENSMUSG00000006850	119	95	98	201	129	119	231	236	257	228	214	259
ENSMUSG00000006906	152	264	216	153	160	156	406	449	460	334	326	449
ENSMUSG00000006920	244	408	331	350	260	281	655	675	717	751	796	742
ENSMUSG00000006930	60	141	54	64	27	33	101	99	97	29	22	39
ENSMUSG00000006931	68	113	100	60	65	50	20	9	20	14	10	9
ENSMUSG00000006932	5783	8696	7584	5327	5101	5734	15922	17341	16614	10323	12510	14342
ENSMUSG00000006941	202	238	218	210	181	184	398	521	497	277	302	324
ENSMUSG00000006958	16	14	7	7	13	11	0	2	6	1	5	2
ENSMUSG00000006998	1766	2697	2031	1581	1335	1535	5401	6027	5510	2582	3025	3748
ENSMUSG00000007029	1866	3184	2618	2610	1575	1732	5459	5739	5738	2152	2539	2741
ENSMUSG00000007034	464	846	414	337	410	376	1718	2102	1334	1829	2580	2414
ENSMUSG00000007035	4	5	6	18	5	6	27	16	19	23	23	19
ENSMUSG00000007036	482	615	428	420	423	370	806	858	803	647	815	895
ENSMUSG00000007038	330	415	350	287	366	289	430	553	336	985	1281	704
ENSMUSG00000007039	29	33	12	13	17	16	6	26	18	6	14	14
ENSMUSG00000007041	1109	1231	916	1109	1022	1002	3042	3532	3229	2307	2955	3838
ENSMUSG00000007050	177	356	249	315	207	242	722	937	829	333	358	406
ENSMUSG00000007080	222	394	388	399	255	296	1262	1158	1350	585	583	646
ENSMUSG00000007207	11	21	12	18	13	5	40	50	45	33	46	38
ENSMUSG00000007216	56	76	58	74	44	52	48	51	37	40	29	25
ENSMUSG00000007338	330	373	361	440	366	393	1031	1219	1261	766	688	904
ENSMUSG00000007379	13	17	29	17	15	20	42	51	33	13	17	18
ENSMUSG00000007411	366	554	566	417	316	358	1159	1232	1220	835	886	973
ENSMUSG00000007415	525	771	603	419	433	468	1120	1263	1257	634	784	869
ENSMUSG00000007458	1203	1682	1544	1296	1221	1240	3356	3754	3668	1947	2236	2536
ENSMUSG00000007476	27	43	35	31	32	28	79	142	95	103	127	110
ENSMUSG00000007564	1401	2165	1625	1549	1117	1204	4039	4091	4419	2128	2405	2690
ENSMUSG00000007570	109	163	159	187	114	102	341	303	433	233	185	158
ENSMUSG00000007589	215	319	283	373	265	289	707	897	944	552	579	642
ENSMUSG00000007591	2	5	4	10	5	3	14	21	25	5	20	17
ENSMUSG00000007594	145	277	189	81	134	122	23	12	7	36	27	28
ENSMUSG00000007603	300	333	282	468	258	260	616	727	756	572	506	570
ENSMUSG00000007610	192	211	150	206	152	154	445	476	438	237	256	323
ENSMUSG00000007613	222	368	421	203	271	245	591	629	698	238	336	383
ENSMUSG00000007617	177	237	198	103	128	120	469	524	389	268	346	368
ENSMUSG00000007646	28	39	39	38	18	28	64	84	76	22	50	31
ENSMUSG00000007656	496	694	640	758	546	595	1518	1909	1751	1118	987	1341
ENSMUSG00000007659	155	257	223	262	159	163	655	616	707	705	890	904
ENSMUSG00000007670	807	1456	1125	1173	654	724	3244	3346	3195	1496	1617	1751
ENSMUSG00000007721	325	456	314	392	267	228	877	1050	1023	753	686	781
ENSMUSG00000007739	2283	2229	2392	2984	2447	2554	4831	6333	6191	3672	3588	4310
ENSMUSG00000007777	156	162	168	235	146	173	345	394	369	301	275	367
ENSMUSG00000007812	202	259	295	240	229	241	546	592	731	507	566	569
ENSMUSG00000007815	2196	2948	2380	1994	2079	2008	4872	5785	5639	3584	4002	4713
ENSMUSG00000007817	442	957	766	479	408	399	1876	1499	1557	1631	2242	2045
ENSMUSG00000007827	83	110	110	110	53	79	263	265	221	93	125	141
ENSMUSG00000007833	647	751	707	911	673	581	2699	2676	2810	2561	2436	2848
ENSMUSG00000007836	1008	1821	1717	1598	946	1084	4111	4229	4662	1720	1747	1863
ENSMUSG00000007837	258	236	230	260	220	178	479	488	467	635	644	667
ENSMUSG00000007850	980	1173	1243	1787	800	1116	3072	3599	3492	2164	2201	2801
ENSMUSG00000007867	80	98	78	123	92	72	231	250	253	214	225	225
ENSMUSG00000007872	189	197	154	539	226	188	1143	1165	1127	2150	1895	1781
ENSMUSG00000007880	721	1405	1097	1001	693	753	3276	2701	2764	1735	1902	2142
ENSMUSG00000007888	80	67	60	52	60	52	2	15	15	5	12	3
ENSMUSG00000007891	922	1243	1133	993	957	862	1682	1794	1774	1872	1886	1769
ENSMUSG00000007892	8866	8853	8580	18394	11606	9716	18169	21756	21843	14186	13556	14125
ENSMUSG00000007950	45	55	30	32	35	35	52	79	39	18	18	17
ENSMUSG00000007987	99	101	68	106	109	77	266	210	228	238	263	402
ENSMUSG00000007989	12	29	22	24	31	41	22	34	6	9	8	20
ENSMUSG00000008035	470	812	641	485	381	362	948	1168	964	466	521	614
ENSMUSG00000008036	676	852	670	813	646	625	1746	1938	1863	1682	1663	1860
ENSMUSG00000008090	1036	1828	1599	763	1082	945	220	288	269	165	185	180
ENSMUSG00000008136	342	405	425	504	317	344	709	684	662	613	608	551
ENSMUSG00000008140	795	1064	881	910	747	662	1670	1872	1936	1089	1163	1309
ENSMUSG00000008153	8	23	18	17	3	2	26	30	57	11	6	7
ENSMUSG00000008167	126	128	153	187	126	135	317	297	304	383	370	356
ENSMUSG00000008193	875	1679	540	198	333	462	500	869	212	3	32	7
ENSMUSG00000008200	238	250	342	607	242	294	674	711	923	876	853	828
ENSMUSG00000008206	221	244	332	418	244	209	616	745	811	488	378	432
ENSMUSG00000008226	111	151	160	128	92	113	223	232	245	162	173	195
ENSMUSG00000008301	205	247	214	270	183	214	467	513	450	298	253	324
ENSMUSG00000008305	414	542	469	347	336	369	906	956	828	535	599	763
ENSMUSG00000008307	4	2	3	8	3	3	11	5	2	10	11	15
ENSMUSG00000008333	230	231	272	340	244	260	629	886	897	399	456	594
ENSMUSG00000008348	1010	1797	1178	1935	840	921	2777	2862	2787	3364	2352	2473
ENSMUSG00000008373	397	599	513	602	398	491	1252	1484	1520	680	621	713
ENSMUSG00000008384	127	100	128	156	139	107	251	345	301	510	503	483
ENSMUSG00000008393	725	971	917	958	699	677	1910	2008	2252	1143	1144	1176
ENSMUSG00000008398	20	29	19	10	12	23	12	18	6	14	6	1
ENSMUSG00000008429	278	445	448	246	282	317	449	453	519	344	411	471
ENSMUSG00000008435	215	283	294	191	189	204	723	786	724	387	406	537
ENSMUSG00000008450	138	169	160	153	117	122	363	457	453	175	191	307
ENSMUSG00000008461	145	154	163	119	215	131	11	15	10	2	1	3
ENSMUSG00000008475	1571	1878	1633	1438	1588	1472	3146	4067	3605	2918	3565	3974
ENSMUSG00000008540	765	776	882	1653	1077	1033	2696	3397	4395	3137	3057	3516
ENSMUSG00000008575	191	296	381	396	197	244	1075	1074	1231	467	588	704
ENSMUSG00000008601	978	1390	953	1085	843	851	2393	2832	2569	1721	1734	1982
ENSMUSG00000008604	629	982	886	701	459	595	2012	1941	1750	967	1037	1156
ENSMUSG00000008668	5467	4252	4624	12490	7559	6229	8696	9766	10750	8951	7486	8132
ENSMUSG00000008682	5306	5636	5293	7682	5403	5173	8334	10421	10213	6729	6910	7369
ENSMUSG00000008683	3345	2791	3072	7498	3887	3646	5637	7258	7180	4936	4617	4910
ENSMUSG00000008690	816	1012	879	1145	932	912	2400	2575	2786	1661	1736	1823
ENSMUSG00000008730	695	1301	1119	495	588	675	2495	2376	2129	990	1409	1563
ENSMUSG00000008763	552	928	836	459	474	535	2244	2258	1989	1035	1241	1472
ENSMUSG00000008822	96	78	56	182	69	67	116	101	129	101	71	69
ENSMUSG00000008855	184	257	313	403	215	223	483	332	414	767	801	504
ENSMUSG00000008859	398	561	426	368	362	383	1073	1261	1184	759	789	1097
ENSMUSG00000008892	552	752	521	469	390	429	1411	1614	1595	922	951	1166
ENSMUSG00000008958	334	463	396	445	318	331	852	969	965	683	730	712
ENSMUSG00000008976	251	363	440	238	191	262	918	997	1102	619	667	787
ENSMUSG00000008999	519	845	723	396	471	474	242	274	280	121	118	117
ENSMUSG00000009013	868	908	662	638	521	611	833	1125	689	421	472	598
ENSMUSG00000009030	368	487	507	235	292	374	543	663	623	355	484	480
ENSMUSG00000009035	222	430	323	243	193	238	465	474	424	372	499	443
ENSMUSG00000009073	636	1098	1053	691	503	553	2081	2030	1922	1086	1224	1394
ENSMUSG00000009076	149	147	149	180	129	157	299	289	300	271	238	263
ENSMUSG00000009079	1359	1844	1935	2206	1383	1482	4328	4507	4988	2602	2705	2858
ENSMUSG00000009090	980	1784	1341	874	817	915	3071	3039	3074	2070	2327	2620
ENSMUSG00000009092	79	68	62	36	37	55	11	14	9	5	2	4
ENSMUSG00000009108	116	131	112	109	126	82	30	47	33	26	25	25
ENSMUSG00000009112	353	625	620	320	358	391	1324	1388	1364	612	679	888
ENSMUSG00000009145	185	194	235	390	189	185	582	665	806	1737	1436	1341
ENSMUSG00000009207	95	103	122	52	74	73	198	215	216	111	127	145
ENSMUSG00000009246	2518	3918	1456	760	1004	1292	1178	1932	466	25	55	76
ENSMUSG00000009248	256	298	359	551	247	294	632	742	833	335	226	222
ENSMUSG00000009291	792	1070	1095	966	924	775	2645	2684	3087	3082	3591	3546
ENSMUSG00000009292	1	4	0	12	6	2	9	18	5	8	6	4
ENSMUSG00000009293	331	420	387	244	288	274	459	515	429	259	313	362
ENSMUSG00000009376	293	514	538	266	311	337	1511	1643	1409	634	839	1046
ENSMUSG00000009378	176	188	265	127	130	121	373	324	628	139	113	171
ENSMUSG00000009394	6	14	13	19	12	11	16	33	25	16	14	6
ENSMUSG00000009406	39	65	61	58	27	38	119	122	125	69	69	63
ENSMUSG00000009418	186	302	359	442	221	209	803	738	833	335	335	325
ENSMUSG00000009470	656	1181	1216	609	657	708	2812	3037	2951	1234	1491	2027
ENSMUSG00000009535	216	227	273	269	249	249	481	565	702	385	400	439
ENSMUSG00000009545	1105	1797	1560	2046	1288	1216	4127	4175	4618	2072	2105	1806
ENSMUSG00000009549	628	594	629	666	543	456	591	739	617	414	522	512
ENSMUSG00000009555	359	533	404	516	312	355	1058	976	1001	714	663	731
ENSMUSG00000009563	643	817	685	555	627	494	720	839	840	579	706	737
ENSMUSG00000009566	302	430	392	348	239	262	488	528	496	173	199	253
ENSMUSG00000009569	271	538	557	472	350	364	1393	1275	1324	676	818	821
ENSMUSG00000009575	793	1366	1383	1113	756	934	3451	3739	3751	1296	1471	2033
ENSMUSG00000009585	148	208	153	186	176	160	504	503	374	154	298	310
ENSMUSG00000009614	0	4	1	0	2	1	20	19	15	81	65	54
ENSMUSG00000009621	115	266	227	227	108	130	799	779	751	972	1115	989
ENSMUSG00000009628	13	26	28	33	35	48	0	0	0	0	0	1
ENSMUSG00000009630	516	779	739	500	500	498	1121	1280	1322	687	777	855
ENSMUSG00000009640	101	122	137	207	106	89	337	316	402	267	292	258
ENSMUSG00000009646	55	83	72	70	93	56	402	472	558	1040	1116	1180
ENSMUSG00000009647	476	923	806	556	440	487	2778	2936	3012	2375	2856	2907
ENSMUSG00000009681	202	463	338	276	215	234	1031	924	770	1060	1087	1058
ENSMUSG00000009733	90	79	82	96	74	66	110	138	165	123	143	85
ENSMUSG00000009739	14	33	26	50	7	27	21	13	26	17	16	10
ENSMUSG00000009741	465	661	704	801	425	409	1731	1727	1916	1296	1424	1414
ENSMUSG00000009772	210	279	224	317	264	186	908	901	884	1793	2362	1818
ENSMUSG00000009828	275	534	532	345	290	299	682	889	831	633	816	826
ENSMUSG00000009863	1517	1619	1504	1576	1483	1375	5428	5516	6098	5501	5066	6092
ENSMUSG00000009894	196	259	247	176	143	172	311	341	333	223	196	248
ENSMUSG00000009905	223	225	264	316	256	244	635	748	783	520	596	630
ENSMUSG00000009907	709	1017	1068	581	652	722	1987	2316	2396	1456	1825	2118
ENSMUSG00000009927	3002	2353	2453	5806	3379	3077	4070	5384	5292	4263	3542	3693
ENSMUSG00000009995	339	452	350	500	390	360	645	701	804	777	752	737
ENSMUSG00000010021	43	53	25	24	37	20	8	17	22	9	11	3
ENSMUSG00000010025	1549	2216	1818	962	1247	1486	2281	2389	2568	2459	2525	2593
ENSMUSG00000010045	313	556	389	365	284	264	788	893	761	568	628	725
ENSMUSG00000010047	259	404	268	339	235	238	718	783	729	888	952	874
ENSMUSG00000010048	697	977	827	824	581	512	1748	1781	1753	758	857	1001
ENSMUSG00000010051	6	11	7	17	3	4	9	4	9	14	23	7
ENSMUSG00000010054	380	449	425	323	360	369	542	638	612	386	466	451
ENSMUSG00000010057	111	132	94	149	110	84	232	283	258	239	210	210
ENSMUSG00000010064	23	32	24	13	24	17	1	0	3	6	4	1
ENSMUSG00000010066	108	200	78	36	35	45	76	112	46	9	24	14
ENSMUSG00000010067	144	142	148	207	174	135	373	457	409	524	597	564
ENSMUSG00000010080	178	307	282	273	183	170	322	296	360	139	129	136
ENSMUSG00000010095	1031	1376	1322	1029	1197	737	2464	2620	3069	3458	3781	3829
ENSMUSG00000010097	464	552	472	858	343	420	1251	1526	1431	1249	1202	1197
ENSMUSG00000010110	647	768	728	856	569	499	890	1006	1011	1134	1163	1180
ENSMUSG00000010122	1	1	2	1	3	0	51	77	98	489	431	361
ENSMUSG00000010154	278	521	331	389	255	326	533	612	539	642	627	557
ENSMUSG00000010175	172	322	259	129	165	156	141	195	63	31	64	42
ENSMUSG00000010277	1279	2452	2148	1329	1075	1244	6276	5517	5387	4334	4615	4777
ENSMUSG00000010290	93	160	155	147	110	117	332	323	386	179	216	257
ENSMUSG00000010307	184	221	217	226	185	110	968	875	1436	1796	1691	1951
ENSMUSG00000010358	202	210	200	268	239	175	866	871	843	1592	1659	1711
ENSMUSG00000010362	82	75	61	157	103	115	199	229	242	202	188	215
ENSMUSG00000010376	580	676	590	724	613	564	1637	1756	1792	1273	1169	1348
ENSMUSG00000010392	273	577	463	269	318	293	832	836	854	610	731	811
ENSMUSG00000010406	671	631	595	1042	632	569	1085	1252	1228	844	740	839
ENSMUSG00000010453	337	514	515	584	348	379	1414	1253	1319	1347	1350	1187
ENSMUSG00000010505	15	1	18	5	16	7	42	71	42	16	11	14
ENSMUSG00000010517	604	701	749	665	550	585	1201	1499	1479	842	903	1138
ENSMUSG00000010538	2	3	5	23	9	8	13	7	12	14	5	9
ENSMUSG00000010554	217	333	302	259	199	280	842	879	751	297	345	472
ENSMUSG00000010601	30	52	29	29	83	38	621	623	559	1831	2158	2231
ENSMUSG00000010607	179	161	132	268	154	163	315	356	382	238	214	264
ENSMUSG00000010608	555	877	917	792	553	566	1929	2083	2000	1241	1313	1511
ENSMUSG00000010609	140	248	195	169	138	143	292	350	309	201	189	187
ENSMUSG00000010651	1	2	3	2	6	0	41	31	54	319	131	179
ENSMUSG00000010660	122	162	133	90	97	84	216	345	293	502	643	494
ENSMUSG00000010663	814	1193	936	1080	620	710	4162	3950	3952	1440	1315	1585
ENSMUSG00000010721	90	106	120	99	91	98	235	286	261	165	184	187
ENSMUSG00000010755	439	606	463	475	413	303	729	818	662	402	425	428
ENSMUSG00000010760	10	7	5	3	4	3	19	23	23	10	9	12
ENSMUSG00000010830	457	523	584	327	470	404	90	228	113	97	163	121
ENSMUSG00000010911	65	59	61	86	50	56	114	129	143	68	56	80
ENSMUSG00000010914	231	305	258	226	233	227	775	871	870	411	444	628
ENSMUSG00000010936	264	495	365	321	234	270	941	1001	1000	450	522	582
ENSMUSG00000011008	106	146	153	255	175	121	365	456	510	413	539	402
ENSMUSG00000011034	501	919	643	775	1050	716	10287	6893	7214	15682	19370	25875
ENSMUSG00000011096	508	764	642	629	509	406	1470	1467	1449	843	894	982
ENSMUSG00000011114	1309	1416	1227	1282	1387	1312	2112	2665	2425	2234	2427	2672
ENSMUSG00000011158	187	233	187	296	175	184	485	496	560	463	447	419
ENSMUSG00000011179	1453	1756	1586	1073	1150	1191	2873	3535	3537	1720	1968	2535
ENSMUSG00000011254	93	123	124	124	117	115	292	381	352	200	196	213
ENSMUSG00000011257	605	940	1048	939	557	615	1405	1535	1726	843	778	878
ENSMUSG00000011267	8	10	10	11	4	11	17	21	23	5	9	13
ENSMUSG00000011306	368	443	420	489	327	281	606	680	680	484	536	614
ENSMUSG00000011382	8	5	11	9	8	4	19	16	34	11	13	8
ENSMUSG00000011427	94	134	153	105	97	93	229	250	181	151	175	168
ENSMUSG00000011658	32	59	49	97	52	44	62	88	113	84	84	50
ENSMUSG00000011751	8	16	15	13	10	12	2	9	5	5	8	2
ENSMUSG00000011752	258	323	278	198	219	192	1021	1065	1102	614	620	847
ENSMUSG00000011831	266	409	451	211	292	338	600	707	687	302	323	450
ENSMUSG00000011832	50	61	47	61	45	44	58	72	54	39	56	48
ENSMUSG00000011837	104	172	128	185	128	103	275	359	414	166	186	197
ENSMUSG00000011877	480	931	671	601	402	421	1812	1659	1706	1252	1578	1348
ENSMUSG00000011884	374	782	697	476	453	386	1692	1744	1816	1184	1790	1912
ENSMUSG00000011958	57	36	63	103	61	50	124	127	123	182	167	200
ENSMUSG00000011960	248	385	440	261	250	268	762	857	846	413	627	720
ENSMUSG00000012017	17	13	14	8	7	8	0	8	4	7	1	3
ENSMUSG00000012076	39	60	79	61	54	49	106	118	133	68	87	89
ENSMUSG00000012114	342	670	535	507	307	307	1376	1261	1354	1023	1125	1138
ENSMUSG00000012117	471	765	571	472	359	426	999	1153	973	461	586	616
ENSMUSG00000012123	193	246	197	259	158	185	648	555	565	854	1022	1145
ENSMUSG00000012126	10	7	6	14	11	4	14	14	18	10	5	4
ENSMUSG00000012296	89	152	130	183	96	94	353	322	420	646	576	471
ENSMUSG00000012350	1344	2872	1755	1332	1040	1465	4172	4549	3848	1661	1908	1877
ENSMUSG00000012405	1800	1821	1797	3272	2256	2034	3808	4482	4658	2622	2747	2997
ENSMUSG00000012422	517	549	629	567	544	466	884	1227	1152	895	1083	1374
ENSMUSG00000012428	8	7	7	9	15	2	20	17	26	8	11	4
ENSMUSG00000012429	89	101	102	201	132	166	205	313	272	146	184	214
ENSMUSG00000012443	645	893	827	622	596	674	2855	3205	3289	1149	1243	1595
ENSMUSG00000012483	198	170	191	471	236	242	431	589	595	359	396	474
ENSMUSG00000012519	51	76	60	55	53	73	283	310	256	190	269	375
ENSMUSG00000012535	695	990	1005	672	547	678	2175	2330	2236	976	1140	1402
ENSMUSG00000012609	128	245	183	153	100	140	515	438	458	246	227	255
ENSMUSG00000012640	99	112	110	94	114	103	164	218	239	159	168	208
ENSMUSG00000012848	7028	7270	6646	13468	9779	8235	14619	16762	17523	11532	10674	11283
ENSMUSG00000013033	25	85	46	79	18	31	72	99	101	27	32	30
ENSMUSG00000013076	24	40	99	28	22	26	59	81	174	16	20	28
ENSMUSG00000013083	6	1	6	11	3	5	20	15	30	14	17	13
ENSMUSG00000013089	57	94	73	83	59	63	81	91	88	30	28	35
ENSMUSG00000013150	122	191	178	197	126	137	461	511	455	311	333	310
ENSMUSG00000013155	38	49	43	58	28	34	98	115	138	55	57	66
ENSMUSG00000013160	600	835	646	458	565	534	926	1133	988	826	984	1043
ENSMUSG00000013236	65	127	114	219	127	152	199	217	213	139	167	166
ENSMUSG00000013275	734	1447	1262	489	766	625	302	272	240	122	142	138
ENSMUSG00000013418	1535	2258	1860	1053	1568	1466	5322	5067	4424	4228	4405	4497
ENSMUSG00000013419	2	10	9	18	6	4	10	11	11	5	3	5
ENSMUSG00000013465	488	670	491	579	455	475	1441	1462	1474	1135	1152	1251
ENSMUSG00000013483	75	133	108	160	101	72	334	336	345	237	382	309
ENSMUSG00000013495	126	153	169	178	128	108	283	296	380	238	291	277
ENSMUSG00000013523	291	360	251	311	236	271	450	905	524	565	728	403
ENSMUSG00000013539	133	141	131	205	162	148	388	433	406	629	618	650
ENSMUSG00000013593	2249	2557	2315	2938	2262	2223	7865	8078	8403	6058	5779	7046
ENSMUSG00000013622	278	339	329	482	363	383	666	714	832	648	623	716
ENSMUSG00000013629	941	1954	1553	964	841	816	2486	2605	2457	879	938	1077
ENSMUSG00000013643	6728	9989	7566	6615	8188	5872	34926	36677	34183	21894	37027	36243
ENSMUSG00000013646	217	278	246	283	198	164	725	684	664	481	501	526
ENSMUSG00000013653	11	48	19	9	33	24	77	122	95	66	195	275
ENSMUSG00000013662	564	837	932	640	590	569	1953	2280	2237	1127	1385	1587
ENSMUSG00000013663	350	649	681	358	327	368	1437	1494	1508	801	940	1161
ENSMUSG00000013698	372	606	190	92	122	228	205	324	104	36	46	30
ENSMUSG00000013701	190	225	192	191	194	156	493	548	611	286	345	350
ENSMUSG00000013707	1	1	0	0	5	0	22	57	45	196	181	129
ENSMUSG00000013736	255	258	296	250	253	254	551	682	647	433	429	584
ENSMUSG00000013787	1049	1595	1399	1548	980	980	3058	3002	3006	2218	2357	2232
ENSMUSG00000013822	545	576	492	779	599	506	917	1293	1139	846	860	897
ENSMUSG00000013833	243	361	296	304	195	217	743	702	787	337	490	536
ENSMUSG00000013846	846	1808	1907	720	987	688	171	236	153	172	222	197
ENSMUSG00000013858	537	843	729	1009	517	451	1599	1679	1849	1844	1904	1584
ENSMUSG00000013878	48	65	70	54	49	87	140	150	180	128	158	224
ENSMUSG00000013973	244	320	272	278	204	237	648	698	675	534	552	601
ENSMUSG00000013997	237	339	274	307	239	258	760	782	779	837	848	964
ENSMUSG00000014039	94	178	122	137	101	141	295	262	238	195	221	286
ENSMUSG00000014074	264	330	379	249	297	319	696	804	779	401	393	524
ENSMUSG00000014075	17	20	19	36	27	26	52	48	55	51	30	46
ENSMUSG00000014077	996	1704	1622	1095	1013	1030	2459	2562	2676	2023	2777	2708
ENSMUSG00000014164	3	11	11	14	7	11	15	16	24	8	9	6
ENSMUSG00000014177	590	606	627	485	599	621	497	558	537	403	405	511
ENSMUSG00000014195	756	1041	998	1020	591	801	2645	2639	2839	2050	2159	2368
ENSMUSG00000014226	589	675	539	570	493	526	1555	2008	1575	701	807	1186
ENSMUSG00000014232	87	70	69	99	69	88	133	137	166	95	89	122
ENSMUSG00000014243	65	55	69	75	68	62	137	137	159	180	141	163
ENSMUSG00000014245	70	91	103	83	89	88	249	258	335	288	279	310
ENSMUSG00000014294	659	657	569	1122	752	644	1418	1523	1515	1595	1320	1499
ENSMUSG00000014301	64	63	55	97	74	54	140	162	142	108	129	138
ENSMUSG00000014303	11	18	25	27	22	16	7	14	10	8	4	4
ENSMUSG00000014313	1244	1135	1097	2256	1327	1197	3224	3644	3688	3631	3580	3850
ENSMUSG00000014349	739	1320	1165	867	803	768	2225	2278	2321	1338	1722	1773
ENSMUSG00000014351	120	112	86	235	157	38	835	1454	876	197	178	25
ENSMUSG00000014353	251	333	380	235	267	229	852	958	987	787	1030	1057
ENSMUSG00000014355	807	1450	1257	791	718	788	3475	3503	3361	1508	1700	2191
ENSMUSG00000014361	34	47	94	95	49	35	623	526	584	1027	1066	1216
ENSMUSG00000014402	271	362	328	352	309	283	681	845	766	681	726	775
ENSMUSG00000014418	194	262	205	283	160	171	709	678	763	1071	1091	1203
ENSMUSG00000014426	211	412	321	285	185	268	1123	1118	981	684	816	732
ENSMUSG00000014444	72	171	123	156	94	74	358	339	351	144	161	163
ENSMUSG00000014470	142	197	175	181	150	119	299	283	342	213	179	195
ENSMUSG00000014496	429	522	659	295	411	423	1148	1153	1293	633	742	896
ENSMUSG00000014498	344	832	635	359	346	340	1679	1460	1297	645	804	848
ENSMUSG00000014504	391	378	370	338	301	270	435	590	465	290	315	389
ENSMUSG00000014547	110	216	178	83	71	96	222	289	211	150	199	179
ENSMUSG00000014550	231	359	335	169	165	199	613	615	560	437	476	536
ENSMUSG00000014551	283	347	274	330	265	281	744	943	850	524	474	568
ENSMUSG00000014554	127	150	146	208	149	130	270	367	356	246	275	276
ENSMUSG00000014592	33	34	23	55	24	26	75	79	87	45	52	67
ENSMUSG00000014599	23	22	33	22	33	18	92	50	85	48	79	32
ENSMUSG00000014601	319	534	422	465	344	329	1177	1209	1124	880	827	894
ENSMUSG00000014606	631	868	683	642	621	538	2136	1980	2129	2053	1917	2357
ENSMUSG00000014633	95	99	87	149	117	89	358	354	343	183	172	248
ENSMUSG00000014668	336	549	352	287	278	294	996	953	886	664	834	906
ENSMUSG00000014748	576	1001	936	700	560	515	2085	2108	2224	1263	1685	1732
ENSMUSG00000014763	326	418	399	372	266	339	891	1008	933	828	665	813
ENSMUSG00000014767	114	160	165	166	117	147	356	414	406	246	306	392
ENSMUSG00000014769	1769	1644	1614	2410	1897	1759	3400	4189	4124	2849	2919	3520
ENSMUSG00000014771	184	142	219	266	179	213	388	451	421	299	272	319
ENSMUSG00000014773	271	412	534	482	267	283	695	725	762	536	671	605
ENSMUSG00000014776	18	11	9	2	4	10	8	5	2	2	5	8
ENSMUSG00000014778	165	244	206	589	157	173	512	541	545	592	559	591
ENSMUSG00000014786	12	27	22	95	14	23	44	42	68	57	49	48
ENSMUSG00000014791	327	446	422	437	346	367	777	890	949	1269	1372	1211
ENSMUSG00000014837	31	48	41	75	26	25	77	74	82	45	56	43
ENSMUSG00000014846	103	126	38	54	44	66	97	234	98	156	162	145
ENSMUSG00000014850	167	210	230	229	146	190	538	510	566	365	361	325
ENSMUSG00000014856	571	411	451	945	608	529	678	852	786	647	703	791
ENSMUSG00000014859	453	763	620	616	392	453	1830	1772	1806	864	869	1031
ENSMUSG00000014867	3522	5412	5209	2980	3144	3030	6730	6907	6884	5063	6552	8414
ENSMUSG00000014873	83	128	114	221	130	114	275	255	316	208	195	199
ENSMUSG00000014905	762	974	863	383	612	628	273	351	322	224	337	481
ENSMUSG00000014907	83	118	121	79	75	77	253	314	299	89	112	107
ENSMUSG00000014932	442	505	523	408	454	465	1319	1579	1382	984	1024	1311
ENSMUSG00000014956	1196	1485	1661	1058	1346	1257	2575	3593	3235	1735	2520	3133
ENSMUSG00000014959	1618	2373	1985	1197	1275	1236	2439	2908	2581	1398	1756	2221
ENSMUSG00000014980	90	75	89	156	83	94	235	265	259	126	133	110
ENSMUSG00000015002	458	738	677	366	500	507	1708	1982	1781	950	1280	1476
ENSMUSG00000015013	218	167	147	234	221	188	253	288	302	404	395	437
ENSMUSG00000015016	371	500	453	361	275	294	820	833	897	819	768	842
ENSMUSG00000015023	333	406	403	276	296	327	885	902	907	419	428	559
ENSMUSG00000015027	182	255	230	203	142	162	444	436	468	386	409	452
ENSMUSG00000015083	10	12	11	13	6	14	17	15	25	18	24	35
ENSMUSG00000015085	57	85	55	78	65	47	200	190	178	253	289	304
ENSMUSG00000015087	782	1184	1049	863	698	672	1603	1866	1840	1054	1122	1237
ENSMUSG00000015092	1344	1654	1234	1194	1240	1055	3071	3354	3205	5009	4383	4449
ENSMUSG00000015094	861	1152	982	762	642	568	493	652	402	568	654	636
ENSMUSG00000015095	262	431	381	395	226	215	742	787	839	636	751	715
ENSMUSG00000015112	174	255	275	187	231	183	632	708	771	543	581	683
ENSMUSG00000015120	298	444	404	467	299	311	1031	1088	1112	731	719	768
ENSMUSG00000015126	80	92	86	140	78	81	180	160	203	118	156	148
ENSMUSG00000015127	34	42	60	42	29	37	76	61	63	45	80	59
ENSMUSG00000015133	274	572	398	338	253	299	1260	1064	1076	542	653	676
ENSMUSG00000015143	1823	2795	2131	1511	1369	1597	2992	3217	2698	1365	1385	1581
ENSMUSG00000015149	276	441	394	315	249	205	587	599	660	539	595	614
ENSMUSG00000015165	2237	2762	2606	3082	2040	2380	6073	7317	7418	4314	4315	4836
ENSMUSG00000015176	884	1308	1225	907	645	774	2906	3151	2823	1037	1042	1346
ENSMUSG00000015189	163	285	216	168	150	154	404	444	384	159	220	289
ENSMUSG00000015202	63	73	95	78	82	60	188	222	256	259	250	252
ENSMUSG00000015214	162	254	251	167	176	158	590	594	615	307	376	438
ENSMUSG00000015217	298	344	412	501	373	403	958	1059	1174	597	672	814
ENSMUSG00000015222	22	34	11	5	4	29	17	32	14	2	6	6
ENSMUSG00000015224	32	18	42	30	39	27	54	61	67	56	68	42
ENSMUSG00000015243	26	34	53	15	38	38	53	58	88	100	211	427
ENSMUSG00000015247	307	384	320	324	333	294	871	998	967	871	1147	1192
ENSMUSG00000015289	217	180	208	376	210	243	422	508	522	304	274	307
ENSMUSG00000015290	513	619	583	606	531	500	965	1073	1102	753	760	881
ENSMUSG00000015291	412	592	419	611	320	357	724	846	836	978	1026	1027
ENSMUSG00000015305	237	397	419	267	283	277	510	401	461	407	553	478
ENSMUSG00000015312	33	32	41	46	39	21	90	113	109	81	157	105
ENSMUSG00000015335	126	190	146	134	103	108	339	361	354	315	318	352
ENSMUSG00000015337	128	142	92	166	178	108	385	450	432	369	290	357
ENSMUSG00000015341	179	219	253	209	170	172	505	583	585	345	399	477
ENSMUSG00000015342	110	233	164	91	102	88	268	319	228	243	400	385
ENSMUSG00000015357	386	515	511	369	377	338	872	989	958	650	731	882
ENSMUSG00000015363	1785	2246	2068	1499	1534	1311	1730	1981	1676	1131	1421	1637
ENSMUSG00000015377	26	43	34	176	35	37	62	73	106	165	130	121
ENSMUSG00000015396	119	106	172	277	218	198	49	61	125	102	50	44
ENSMUSG00000015405	41	188	85	35	486	65	4943	4788	6248	13236	17867	21032
ENSMUSG00000015452	4	1	1	12	1	0	3	3	12	25	23	17
ENSMUSG00000015461	812	1291	954	672	646	630	1269	1415	1222	702	786	814
ENSMUSG00000015467	2	2	1	23	4	0	2	3	8	16	9	8
ENSMUSG00000015468	89	178	182	192	107	112	69	91	85	51	69	59
ENSMUSG00000015474	167	285	235	238	162	189	302	303	311	159	199	182
ENSMUSG00000015478	598	779	681	589	501	514	1167	1267	1333	924	1156	1171
ENSMUSG00000015488	572	865	854	639	558	526	1054	1052	1094	661	798	876
ENSMUSG00000015501	184	313	210	138	178	130	348	320	207	247	263	260
ENSMUSG00000015522	381	598	544	328	336	341	977	1033	1038	738	810	757
ENSMUSG00000015533	340	593	603	374	384	392	1424	1477	1473	772	827	950
ENSMUSG00000015536	539	540	503	573	511	435	1124	1131	1399	2321	2094	2027
ENSMUSG00000015542	93	111	122	192	128	119	258	253	301	341	329	300
ENSMUSG00000015575	377	543	360	475	375	334	941	1092	1045	850	1199	1317
ENSMUSG00000015597	112	217	159	144	126	137	348	394	305	222	192	211
ENSMUSG00000015605	150	295	242	225	197	174	692	619	542	279	411	425
ENSMUSG00000015627	449	771	502	508	404	468	1094	1170	1194	1347	1700	1379
ENSMUSG00000015647	474	1009	1185	786	675	603	42	67	50	64	42	45
ENSMUSG00000015652	41	58	73	51	46	37	174	207	118	77	78	116
ENSMUSG00000015653	74	166	168	167	107	131	562	573	555	244	254	398
ENSMUSG00000015656	8749	11245	6276	7606	6092	7634	24731	28905	18860	11362	10720	16909
ENSMUSG00000015659	19	24	32	44	17	18	79	62	81	78	76	86
ENSMUSG00000015668	193	246	227	255	219	169	610	677	644	599	635	782
ENSMUSG00000015671	1122	1319	1110	1388	1085	1120	2685	2964	3009	2006	2131	2578
ENSMUSG00000015672	223	221	230	346	218	179	581	723	723	483	416	524
ENSMUSG00000015697	297	439	337	455	284	307	992	1120	974	623	623	758
ENSMUSG00000015709	19	45	54	28	26	30	88	101	82	19	52	64
ENSMUSG00000015711	140	208	157	139	131	136	403	440	418	273	362	398
ENSMUSG00000015714	523	697	556	471	465	441	1251	1439	1495	1327	1441	1599
ENSMUSG00000015733	766	1012	966	868	905	800	2331	3122	2917	1866	2442	3139
ENSMUSG00000015745	8	6	0	7	14	1	18	11	6	14	27	12
ENSMUSG00000015747	159	142	149	132	107	137	374	435	357	279	265	318
ENSMUSG00000015748	281	330	272	259	204	269	621	737	697	453	468	565
ENSMUSG00000015749	563	1049	964	842	518	636	2488	2924	2844	999	1157	1414
ENSMUSG00000015750	188	326	310	219	214	169	798	861	844	521	626	667
ENSMUSG00000015755	536	891	866	547	493	584	1985	2138	1908	1094	1383	1506
ENSMUSG00000015757	210	277	259	187	163	172	556	621	557	352	376	448
ENSMUSG00000015759	508	549	511	801	607	527	1302	1650	1596	1191	1299	1454
ENSMUSG00000015766	973	1476	1689	670	1036	861	2229	2249	2034	2019	2905	3220
ENSMUSG00000015776	384	544	494	393	312	341	882	941	965	461	512	507
ENSMUSG00000015790	268	274	267	319	219	246	649	750	722	577	501	524
ENSMUSG00000015804	429	465	439	677	441	452	976	1032	1086	852	771	949
ENSMUSG00000015806	614	773	794	919	725	645	1784	2131	2530	1536	1477	1623
ENSMUSG00000015837	2021	2653	2300	1345	1789	1646	1592	1810	1769	1689	2056	2086
ENSMUSG00000015839	729	933	771	684	627	697	3978	3861	4061	3545	3176	3935
ENSMUSG00000015846	280	637	510	374	281	261	1973	1830	1951	1706	2192	1942
ENSMUSG00000015850	31	27	20	26	15	9	13	22	11	14	9	6
ENSMUSG00000015869	617	902	730	743	552	527	3395	3444	3691	2931	2976	3256
ENSMUSG00000015879	2	12	12	12	6	2	8	4	9	3	3	3
ENSMUSG00000015880	200	256	273	252	198	263	798	1148	1070	323	405	675
ENSMUSG00000015882	169	236	274	128	197	143	469	591	532	340	451	614
ENSMUSG00000015889	1020	1513	1336	1326	1054	1153	4607	4901	5051	4019	4327	4830
ENSMUSG00000015932	3398	3905	3664	3036	3588	3264	8990	11402	11484	10404	13268	16709
ENSMUSG00000015937	942	1598	1336	1557	883	1004	3993	4080	4313	1828	1988	2223
ENSMUSG00000015942	70	109	91	119	73	73	182	206	170	114	84	135
ENSMUSG00000015943	158	137	108	266	150	131	234	325	354	190	179	212
ENSMUSG00000015944	18	36	49	22	31	27	255	207	274	845	782	841
ENSMUSG00000015961	778	910	914	822	810	727	1831	2193	2136	1476	1453	1780
ENSMUSG00000015962	1	2	4	0	3	4	6	7	11	22	16	19
ENSMUSG00000015966	76	155	27	41	48	63	45	74	35	22	18	25
ENSMUSG00000015970	1331	2321	1703	916	984	1107	3430	3201	3290	3491	3712	3530
ENSMUSG00000015971	175	236	207	240	154	200	467	521	521	321	352	324
ENSMUSG00000015981	0	0	0	0	4	3	13	2	4	13	16	26
ENSMUSG00000015994	435	504	434	540	387	458	1005	1181	1214	846	833	963
ENSMUSG00000016018	528	695	620	490	431	528	1607	1988	1793	841	954	1114
ENSMUSG00000016024	2	5	4	20	8	2	32	17	29	21	20	11
ENSMUSG00000016028	267	730	378	256	329	384	530	566	218	121	214	213
ENSMUSG00000016128	204	275	342	199	184	192	363	331	420	210	213	217
ENSMUSG00000016181	151	181	212	188	136	157	406	448	409	166	221	245
ENSMUSG00000016206	71	66	55	79	74	68	109	119	68	70	97	117
ENSMUSG00000016239	52	64	58	53	51	40	102	130	107	50	54	61
ENSMUSG00000016252	2048	1357	1257	4201	2297	1677	2960	3454	3428	3973	3369	3476
ENSMUSG00000016253	345	470	360	440	269	296	1011	1130	1229	721	737	833
ENSMUSG00000016256	889	1290	1188	1067	892	793	2958	2802	3079	2629	2724	3057
ENSMUSG00000016257	583	693	643	430	488	503	1437	1600	1467	1038	1069	1502
ENSMUSG00000016262	16	18	34	31	32	18	30	43	54	21	19	33
ENSMUSG00000016308	341	384	332	326	332	301	724	836	861	572	721	876
ENSMUSG00000016319	4807	5942	5204	5210	5220	4615	17297	19907	20247	16595	19608	23830
ENSMUSG00000016344	274	318	295	347	216	211	693	852	867	618	576	599
ENSMUSG00000016356	3	3	15	19	8	6	4	4	14	43	28	24
ENSMUSG00000016382	149	215	204	192	132	190	451	471	442	190	139	199
ENSMUSG00000016409	128	179	128	80	133	114	276	339	319	177	230	270
ENSMUSG00000016427	579	513	502	646	501	438	848	944	807	1148	912	1097
ENSMUSG00000016477	102	156	168	108	63	71	497	530	556	246	357	438
ENSMUSG00000016481	532	591	534	531	579	490	992	1215	1120	839	997	1215
ENSMUSG00000016487	169	226	204	139	192	157	345	447	357	136	237	267
ENSMUSG00000016493	2	0	2	11	4	3	8	13	16	15	15	22
ENSMUSG00000016495	265	237	274	454	251	278	622	715	879	1133	1149	1006
ENSMUSG00000016496	14	14	6	5	11	8	16	12	15	20	75	61
ENSMUSG00000016503	411	423	406	555	448	462	790	899	1017	607	547	593
ENSMUSG00000016510	201	241	219	225	213	224	508	638	624	504	439	558
ENSMUSG00000016520	150	332	242	154	136	172	632	627	595	356	423	475
ENSMUSG00000016526	30	31	35	38	31	46	62	76	90	48	41	56
ENSMUSG00000016528	473	855	758	585	456	418	1581	1404	1622	1025	1234	1282
ENSMUSG00000016534	2448	2899	3174	1599	2626	2093	1986	2577	2472	1713	2580	3135
ENSMUSG00000016541	503	592	654	411	444	404	583	672	650	242	285	263
ENSMUSG00000016552	10	31	34	24	22	14	28	44	44	12	16	16
ENSMUSG00000016554	1534	1932	1691	1687	1433	1450	3300	3963	3705	2116	2016	2506
ENSMUSG00000016559	3500	4112	4609	5388	3628	3625	8155	9418	10933	6904	7008	7478
ENSMUSG00000016619	679	1081	924	615	580	571	2247	2336	2179	1060	1225	1502
ENSMUSG00000016624	53	79	85	152	37	71	120	113	114	83	74	82
ENSMUSG00000016637	56	75	69	79	57	64	100	115	96	59	71	77
ENSMUSG00000016664	568	917	756	466	545	486	1668	1591	1669	1252	1646	1589
ENSMUSG00000016757	254	454	314	253	213	194	886	967	805	358	466	541
ENSMUSG00000016758	10	7	10	12	9	11	10	13	13	3	15	19
ENSMUSG00000016831	550	739	718	442	489	508	1288	1429	1285	821	928	1090
ENSMUSG00000016833	132	137	152	240	154	130	311	358	382	260	278	372
ENSMUSG00000016921	1187	1512	1439	2106	1043	1130	3202	3894	3820	2336	2216	2560
ENSMUSG00000016933	119	184	162	232	103	145	387	374	400	357	334	286
ENSMUSG00000016940	80	131	124	230	109	98	356	330	423	493	465	405
ENSMUSG00000016946	287	469	328	320	307	249	1310	1421	1389	838	1337	1400
ENSMUSG00000016984	88	89	149	136	95	99	272	373	341	178	168	228
ENSMUSG00000017009	1343	1703	1657	2631	1711	1776	4409	4974	5501	3532	3427	3455
ENSMUSG00000017057	1442	1836	1319	656	1049	1104	1754	2585	1576	1343	2223	3166
ENSMUSG00000017119	1848	2872	2567	1381	1543	1728	2678	2648	2655	2487	2889	2761
ENSMUSG00000017132	160	261	220	150	125	120	443	410	331	354	505	479
ENSMUSG00000017144	150	222	327	246	199	183	313	389	382	310	258	339
ENSMUSG00000017146	138	205	233	197	105	160	743	774	761	294	291	391
ENSMUSG00000017165	0	0	3	0	1	0	0	0	178	0	0	0
ENSMUSG00000017167	32	37	38	71	34	17	109	103	101	139	128	78
ENSMUSG00000017176	218	182	239	300	230	227	366	411	475	176	200	256
ENSMUSG00000017188	1035	934	864	1370	963	885	1752	2166	2004	1563	1477	1798
ENSMUSG00000017204	15	9	5	3	9	0	5	14	1	7	10	3
ENSMUSG00000017210	364	583	471	517	264	332	1302	1350	1281	713	766	861
ENSMUSG00000017211	104	71	86	69	64	30	10	16	27	12	18	6
ENSMUSG00000017221	1154	1898	1506	1304	914	948	4098	4150	4100	2225	2331	2621
ENSMUSG00000017264	356	635	473	422	271	319	1005	1097	1043	586	551	650
ENSMUSG00000017286	522	494	518	543	488	517	1033	1196	1172	772	727	856
ENSMUSG00000017288	493	751	613	479	357	357	1258	1245	1132	803	881	901
ENSMUSG00000017291	225	442	453	246	215	258	1028	1064	987	721	878	1034
ENSMUSG00000017299	189	247	199	265	202	179	527	528	577	382	394	449
ENSMUSG00000017307	180	196	160	197	205	139	487	507	608	506	602	629
ENSMUSG00000017311	3	6	4	20	12	6	44	224	75	67	160	60
ENSMUSG00000017314	16	22	8	17	19	15	11	14	8	9	4	6
ENSMUSG00000017376	138	290	304	149	139	166	333	359	290	146	197	202
ENSMUSG00000017386	359	698	512	391	330	347	1039	1185	1137	583	650	751
ENSMUSG00000017390	37	56	49	42	38	19	135	135	121	234	137	162
ENSMUSG00000017404	3601	3412	3497	5553	4516	4114	6516	7885	7939	5385	5021	5772
ENSMUSG00000017405	40	58	36	56	41	32	70	97	121	87	60	57
ENSMUSG00000017418	83	151	173	112	111	82	248	337	301	197	247	260
ENSMUSG00000017421	1004	1238	1211	1088	1179	1238	2637	3243	3344	1655	2202	2896
ENSMUSG00000017428	670	994	739	595	503	560	1901	2175	2106	1140	1143	1575
ENSMUSG00000017446	545	1066	695	169	409	362	16	10	18	4	15	3
ENSMUSG00000017453	93	108	157	201	104	128	460	445	553	536	508	565
ENSMUSG00000017466	13	25	25	19	11	14	20	33	15	10	13	11
ENSMUSG00000017478	558	851	690	616	430	473	2010	2060	1827	1202	1275	1413
ENSMUSG00000017485	680	1155	1180	773	613	779	2572	2880	2724	1291	1464	1591
ENSMUSG00000017493	468	661	524	1132	566	621	1382	1438	1417	749	650	597
ENSMUSG00000017499	100	210	159	161	106	121	606	649	587	258	225	280
ENSMUSG00000017548	452	763	799	560	409	443	1879	2164	2110	821	990	1344
ENSMUSG00000017550	87	163	142	131	89	113	417	498	465	180	206	227
ENSMUSG00000017561	43	69	53	63	54	43	159	168	181	146	135	152
ENSMUSG00000017607	275	405	367	413	286	284	1220	1103	1001	713	898	709
ENSMUSG00000017615	355	678	486	406	373	350	2186	2423	2173	1913	2324	2438
ENSMUSG00000017631	938	1754	1502	777	785	802	3733	3420	3676	4113	4842	5096
ENSMUSG00000017639	220	435	304	171	150	182	116	153	82	263	226	168
ENSMUSG00000017664	382	653	651	436	378	308	1144	914	978	1905	1841	2134
ENSMUSG00000017667	6	13	7	4	1	3	20	11	10	2	2	4
ENSMUSG00000017670	116	181	166	121	129	130	663	646	509	567	646	782
ENSMUSG00000017677	314	272	483	550	393	293	675	801	988	1013	1011	849
ENSMUSG00000017679	179	334	243	155	137	175	557	625	574	322	362	463
ENSMUSG00000017686	260	347	370	270	272	312	748	931	806	448	479	638
ENSMUSG00000017688	242	341	355	150	349	288	2054	1929	2629	3061	3542	4019
ENSMUSG00000017692	50	73	49	38	41	30	24	39	12	3	4	2
ENSMUSG00000017697	102	105	99	92	222	95	1649	1766	1597	4517	6115	9878
ENSMUSG00000017707	6458	9919	10634	8054	6915	7066	18899	20820	21223	10404	12511	13915
ENSMUSG00000017713	44	64	46	78	49	42	161	145	180	185	209	256
ENSMUSG00000017715	217	332	206	233	184	157	663	771	627	424	514	534
ENSMUSG00000017716	324	464	409	670	396	412	1494	1835	2052	857	870	1035
ENSMUSG00000017718	17	13	21	15	15	12	28	22	57	50	46	45
ENSMUSG00000017721	1050	1850	1465	1445	850	905	3643	3568	3798	1954	2399	2347
ENSMUSG00000017723	25	14	20	21	26	20	51	45	76	22	22	32
ENSMUSG00000017724	33	46	34	40	23	13	55	64	98	21	23	36
ENSMUSG00000017734	4	10	10	4	5	4	17	24	16	12	22	19
ENSMUSG00000017747	83	137	83	59	71	65	172	143	129	178	199	236
ENSMUSG00000017756	521	1020	684	832	543	539	2893	2538	2611	2940	3371	3121
ENSMUSG00000017760	1098	1551	1224	1223	1049	939	1936	2024	2151	2193	2308	2063
ENSMUSG00000017764	112	243	119	128	79	109	223	204	189	104	117	104
ENSMUSG00000017774	672	1233	928	532	499	529	1427	1528	1256	676	937	899
ENSMUSG00000017776	844	1179	1060	698	781	819	2416	2881	2509	1431	1844	2300
ENSMUSG00000017778	877	718	689	1365	882	768	1848	1999	2075	2237	1933	2166
ENSMUSG00000017781	962	1649	1292	966	901	900	4376	4702	4781	4239	5064	6011
ENSMUSG00000017801	593	818	676	536	582	514	1545	1870	1686	1738	2073	2233
ENSMUSG00000017802	536	786	662	669	592	529	1565	1660	1625	1424	1719	1658
ENSMUSG00000017830	63	104	40	40	72	35	149	168	127	121	193	185
ENSMUSG00000017831	442	493	557	274	446	466	693	802	908	593	734	829
ENSMUSG00000017837	338	494	386	327	362	326	1229	1039	1185	991	1184	1196
ENSMUSG00000017843	814	1065	1038	1005	828	875	2280	2682	2725	2194	2574	2807
ENSMUSG00000017858	300	305	379	346	316	324	621	702	789	518	569	577
ENSMUSG00000017861	90	190	154	139	83	129	477	514	531	159	175	224
ENSMUSG00000017868	4	2	0	2	4	2	81	97	77	135	262	320
ENSMUSG00000017897	36	51	50	13	17	11	6	10	9	0	1	2
ENSMUSG00000017929	336	637	249	203	226	264	997	1049	910	1095	1724	1561
ENSMUSG00000017950	3859	7350	5593	4627	3246	3758	20971	20028	18309	10495	12917	14720
ENSMUSG00000017978	247	446	347	251	271	276	548	564	506	278	344	332
ENSMUSG00000017999	444	532	599	576	396	441	1379	1467	1491	733	667	809
ENSMUSG00000018001	29	103	68	80	64	45	131	147	147	78	108	118
ENSMUSG00000018012	15	14	22	23	11	12	40	42	41	30	24	28
ENSMUSG00000018040	537	682	525	533	433	481	1375	1472	1497	889	880	965
ENSMUSG00000018042	683	1035	968	1072	754	736	3633	2843	3969	5943	5077	6096
ENSMUSG00000018068	220	308	290	189	188	199	739	755	732	291	336	436
ENSMUSG00000018076	280	605	541	293	309	304	690	678	625	405	499	465
ENSMUSG00000018102	171	186	122	200	154	125	511	653	679	1182	988	981
ENSMUSG00000018126	611	809	876	1722	545	518	1867	2203	2430	3435	2898	2199
ENSMUSG00000018143	263	395	361	252	234	173	455	422	517	709	767	675
ENSMUSG00000018160	309	511	531	414	310	358	1347	1395	1263	801	925	1028
ENSMUSG00000018166	1060	1852	1980	1854	1574	1399	5828	4888	6186	7476	9402	7731
ENSMUSG00000018167	243	371	300	352	217	215	579	677	605	631	630	600
ENSMUSG00000018171	1255	1276	1295	1197	1327	1074	2061	2469	2560	3555	3702	4613
ENSMUSG00000018189	381	401	427	363	278	389	749	1022	960	546	523	655
ENSMUSG00000018196	181	235	231	201	185	197	374	483	478	316	336	432
ENSMUSG00000018199	74	106	111	40	62	83	143	150	87	67	107	125
ENSMUSG00000018209	367	625	517	269	262	307	1212	1285	1262	680	811	904
ENSMUSG00000018217	12	53	5	2	121	19	1128	1502	1067	2489	4525	4580
ENSMUSG00000018239	39	29	36	40	30	30	80	80	71	57	49	75
ENSMUSG00000018286	1265	1158	1088	1690	1314	1163	2549	2910	2816	2494	2248	2591
ENSMUSG00000018287	291	403	349	393	282	269	700	795	751	597	618	574
ENSMUSG00000018293	4030	5425	3914	4780	3463	3304	11752	13598	12858	10438	11065	12290
ENSMUSG00000018322	159	256	186	335	128	182	615	593	578	431	489	436
ENSMUSG00000018326	1587	2120	1813	1631	1415	1492	4748	5926	5487	3139	3588	4586
ENSMUSG00000018334	82	208	147	163	120	103	1086	992	1031	1541	2012	1558
ENSMUSG00000018339	7	23	9	18	5	5	51	94	50	27	40	27
ENSMUSG00000018340	39	71	46	42	29	29	115	159	119	60	45	34
ENSMUSG00000018347	110	136	165	110	117	120	195	247	241	229	224	223
ENSMUSG00000018362	1023	1386	1138	692	824	973	2416	3074	2718	939	1226	1602
ENSMUSG00000018363	294	525	489	283	344	354	1158	1170	1029	641	794	957
ENSMUSG00000018372	55	76	73	116	51	56	127	163	181	174	159	173
ENSMUSG00000018377	307	477	490	369	328	362	921	959	944	546	628	662
ENSMUSG00000018378	89	139	111	141	92	87	71	66	65	63	59	54
ENSMUSG00000018379	1505	2094	1923	1554	1227	1485	5740	6788	6367	2376	2832	3868
ENSMUSG00000018381	17	33	18	28	22	10	59	78	43	113	68	62
ENSMUSG00000018387	15	43	41	33	33	17	33	37	52	62	54	85
ENSMUSG00000018395	33	74	39	48	27	64	100	105	78	58	65	72
ENSMUSG00000018398	230	458	258	213	200	224	659	720	563	295	378	372
ENSMUSG00000018401	450	724	600	379	295	323	1628	1596	1579	2122	2456	2745
ENSMUSG00000018405	126	132	116	139	134	116	274	352	318	215	225	256
ENSMUSG00000018411	21	29	24	20	21	10	89	88	85	27	31	54
ENSMUSG00000018412	317	575	537	507	326	415	1155	1218	1150	699	758	816
ENSMUSG00000018415	315	518	554	456	375	349	980	979	1138	526	604	650
ENSMUSG00000018417	854	1510	1070	606	666	796	913	1213	916	446	464	495
ENSMUSG00000018425	365	485	523	325	389	386	700	820	815	622	679	727
ENSMUSG00000018427	135	297	198	129	161	134	301	301	288	419	469	412
ENSMUSG00000018428	448	717	577	569	399	434	2001	2047	1950	957	1016	1190
ENSMUSG00000018433	280	439	367	263	253	286	824	1088	996	378	375	520
ENSMUSG00000018442	436	530	486	379	366	382	686	899	807	619	707	806
ENSMUSG00000018446	1052	1430	1263	1437	1002	1118	4120	4706	5059	1784	1899	2477
ENSMUSG00000018449	83	83	62	151	85	80	110	166	130	126	136	124
ENSMUSG00000018470	15	7	11	7	5	8	6	6	11	12	6	5
ENSMUSG00000018474	271	479	381	478	251	250	1223	980	909	2878	2701	1938
ENSMUSG00000018476	374	691	570	582	340	369	1165	1035	1130	1175	1271	1160
ENSMUSG00000018481	491	712	776	427	416	457	1335	1494	1308	594	757	876
ENSMUSG00000018486	7	11	14	8	7	7	19	14	23	9	6	3
ENSMUSG00000018500	9	20	8	4	7	5	75	58	64	110	132	181
ENSMUSG00000018501	989	1901	1677	1072	949	1008	5559	4734	4614	3784	4759	4971
ENSMUSG00000018509	380	468	430	617	423	445	1459	1602	1713	1071	1036	1183
ENSMUSG00000018537	93	163	166	279	77	135	293	285	344	252	224	196
ENSMUSG00000018541	113	176	120	123	97	109	331	340	299	239	254	290
ENSMUSG00000018547	58	192	104	83	64	89	256	261	262	111	116	130
ENSMUSG00000018548	340	481	450	378	336	315	1145	1274	1344	431	468	646
ENSMUSG00000018554	9	13	15	29	4	12	49	46	74	45	45	35
ENSMUSG00000018559	524	931	691	693	434	498	1893	1930	1877	1280	1370	1376
ENSMUSG00000018565	304	409	386	327	283	241	650	808	756	523	465	561
ENSMUSG00000018567	2172	2668	2361	2090	2155	1966	3386	3770	3580	3620	4214	4348
ENSMUSG00000018569	3353	4469	3706	4607	3368	3082	11742	14080	13442	11638	14429	14495
ENSMUSG00000018570	26	37	53	107	30	52	115	96	177	118	139	116
ENSMUSG00000018572	233	324	315	287	221	261	662	668	661	523	497	587
ENSMUSG00000018574	546	758	707	775	551	527	2599	2302	2927	2685	2474	2872
ENSMUSG00000018583	1735	2489	2185	2093	1511	1659	5989	6697	6246	2717	2733	3557
ENSMUSG00000018585	370	345	277	525	424	357	744	945	896	916	817	861
ENSMUSG00000018599	59	65	35	62	41	39	153	154	143	177	133	173
ENSMUSG00000018604	159	323	272	256	206	216	956	937	1060	2627	2782	2994
ENSMUSG00000018620	130	179	213	149	176	225	4	14	6	1	4	5
ENSMUSG00000018623	69202	59368	56701	50979	79899	61161	479	896	379	262	914	532
ENSMUSG00000018648	16	17	16	17	8	17	22	26	22	31	25	23
ENSMUSG00000018651	84	148	103	138	95	82	253	259	287	159	116	162
ENSMUSG00000018659	641	805	686	575	573	516	1349	1428	1408	1091	1294	1247
ENSMUSG00000018661	569	945	766	668	428	474	1291	1292	1261	942	1102	1007
ENSMUSG00000018666	541	656	568	706	500	544	1578	1893	1752	913	964	1166
ENSMUSG00000018669	622	924	817	835	586	610	928	950	1001	820	902	960
ENSMUSG00000018672	432	459	483	337	375	390	7	12	8	8	9	3
ENSMUSG00000018677	1311	2096	1746	1974	1341	1282	4435	4338	4814	2836	2995	3294
ENSMUSG00000018678	115	209	169	146	116	98	437	393	452	229	287	272
ENSMUSG00000018697	264	337	347	383	260	262	713	769	846	472	371	407
ENSMUSG00000018707	1485	2907	3169	2456	2587	2210	7486	5762	5608	5367	6342	7480
ENSMUSG00000018733	104	135	157	112	96	84	194	251	247	144	148	178
ENSMUSG00000018736	393	529	479	330	379	396	428	480	471	311	400	489
ENSMUSG00000018740	244	405	422	250	272	302	282	410	296	176	303	197
ENSMUSG00000018750	130	239	175	95	121	107	131	185	106	118	148	129
ENSMUSG00000018752	4	9	0	5	4	1	7	13	6	8	9	17
ENSMUSG00000018761	480	534	538	653	573	468	1042	1224	1362	1107	1160	1266
ENSMUSG00000018765	329	536	390	510	301	316	864	900	784	704	761	687
ENSMUSG00000018770	3069	3530	3265	4651	3269	2890	10872	12546	13456	9823	10300	12776
ENSMUSG00000018774	4	4	8	40	4	8	7	12	18	28	26	29
ENSMUSG00000018796	646	935	1005	543	613	539	1402	1395	1771	1105	1072	1023
ENSMUSG00000018800	20	37	46	10	21	29	10	19	4	14	15	12
ENSMUSG00000018809	40	68	55	60	68	43	118	121	161	67	64	85
ENSMUSG00000018820	179	326	273	384	201	197	427	465	443	490	490	437
ENSMUSG00000018821	171	130	142	227	176	107	144	222	136	113	93	120
ENSMUSG00000018822	151	247	390	294	137	106	510	576	1092	264	137	129
ENSMUSG00000018841	206	259	226	201	185	175	411	396	442	219	242	288
ENSMUSG00000018846	294	519	598	235	316	293	1842	1988	2308	1349	1772	2110
ENSMUSG00000018848	1333	1731	1770	1170	1291	1226	3050	3446	3294	1796	1928	2195
ENSMUSG00000018849	302	558	499	347	259	282	1191	1116	1078	1093	1219	1236
ENSMUSG00000018858	354	344	336	414	321	310	719	838	888	508	588	619
ENSMUSG00000018861	94	106	84	177	89	107	245	308	315	224	222	274
ENSMUSG00000018862	0	0	0	1	3	2	102	13	14	411	183	115
ENSMUSG00000018882	288	400	397	511	308	345	1235	1279	1377	657	792	871
ENSMUSG00000018899	797	1034	800	987	1072	959	3848	3544	2647	3323	4471	5101
ENSMUSG00000018900	200	243	208	152	178	163	549	485	581	712	904	947
ENSMUSG00000018906	19	18	10	8	11	19	16	18	11	4	3	8
ENSMUSG00000018909	411	922	622	592	416	395	3006	2484	2407	2881	3027	3033
ENSMUSG00000018919	503	583	614	522	627	399	3336	3151	4344	5768	5771	5576
ENSMUSG00000018920	18	34	18	24	23	15	62	40	71	169	182	201
ENSMUSG00000018921	366	553	432	457	291	306	1334	1249	1253	577	601	609
ENSMUSG00000018923	184	174	155	274	204	204	337	429	443	443	411	407
ENSMUSG00000018924	5	6	1	1	19	6	30	31	3	8	19	19
ENSMUSG00000018927	20390	23147	27208	17924	21991	20052	1712	3743	2179	1528	2913	1646
ENSMUSG00000018931	110	164	141	83	82	96	167	175	157	115	138	90
ENSMUSG00000018932	553	805	604	449	413	497	2096	2128	2200	1524	1843	2116
ENSMUSG00000018965	708	1123	730	732	711	777	2461	2937	2788	1428	1751	2198
ENSMUSG00000018974	338	627	422	482	263	320	1483	1380	1309	698	734	736
ENSMUSG00000018983	244	451	378	252	166	209	1635	1615	1679	719	847	1028
ENSMUSG00000018995	155	178	161	135	125	163	392	447	452	225	253	311
ENSMUSG00000018999	158	307	236	223	175	191	482	591	509	281	350	324
ENSMUSG00000019039	237	335	302	456	275	238	641	740	755	591	603	566
ENSMUSG00000019054	772	815	631	957	787	674	1603	1612	1654	1720	1684	1705
ENSMUSG00000019055	115	146	108	71	56	67	88	86	72	76	109	97
ENSMUSG00000019066	3222	4598	4161	2069	2697	2599	1142	1545	1146	505	709	632
ENSMUSG00000019080	46	33	30	43	46	49	61	91	99	75	81	92
ENSMUSG00000019082	215	379	259	268	164	159	974	959	856	1981	3094	2531
ENSMUSG00000019087	883	1411	992	808	696	764	1574	1830	1582	1014	1303	1397
ENSMUSG00000019088	61	111	85	105	108	94	169	189	199	235	239	250
ENSMUSG00000019122	6171	4980	5897	4955	4723	3253	460	860	647	302	367	361
ENSMUSG00000019132	958	1708	1835	1336	996	979	3252	3596	3827	2343	3239	3346
ENSMUSG00000019139	674	969	799	1210	594	639	2480	2756	2829	1139	1032	1217
ENSMUSG00000019143	222	242	209	331	211	255	627	687	715	574	497	581
ENSMUSG00000019158	152	157	132	162	158	113	228	194	244	348	293	260
ENSMUSG00000019173	1034	1416	1168	972	1027	942	3573	3685	3709	3138	3968	4332
ENSMUSG00000019179	2774	4100	3125	3271	2651	2437	17123	16246	15787	16414	16347	20659
ENSMUSG00000019188	1768	2812	2320	1544	1333	1358	1925	2123	1989	1206	1327	1385
ENSMUSG00000019189	293	535	358	318	252	278	1382	1415	1205	470	686	765
ENSMUSG00000019194	14	26	18	21	20	13	0	1	0	0	1	0
ENSMUSG00000019210	743	963	761	644	654	687	1220	1273	1316	1230	1397	1316
ENSMUSG00000019214	97	150	154	265	113	139	506	569	603	291	267	302
ENSMUSG00000019232	70	72	132	59	74	74	6	6	13	3	6	11
ENSMUSG00000019254	172	231	233	327	137	155	466	396	482	397	456	393
ENSMUSG00000019256	45	91	96	56	58	54	336	292	335	140	196	246
ENSMUSG00000019261	111	185	158	177	86	104	374	354	295	117	177	181
ENSMUSG00000019278	17	188	25	28	264	22	1834	2213	2084	6774	7458	6254
ENSMUSG00000019295	263	359	285	260	210	229	566	596	517	394	376	471
ENSMUSG00000019297	290	398	355	272	206	271	943	986	1065	382	462	440
ENSMUSG00000019302	244	403	314	194	156	155	728	707	629	1404	1536	1405
ENSMUSG00000019303	39	39	35	46	28	41	80	119	110	54	43	53
ENSMUSG00000019312	1140	1458	1420	2049	1280	1321	2737	2884	3387	2904	2475	2404
ENSMUSG00000019320	848	888	983	1697	1001	872	1081	1262	1370	1103	1103	957
ENSMUSG00000019338	273	502	439	382	259	270	760	726	823	389	532	546
ENSMUSG00000019359	5	10	7	5	11	0	388	213	329	1093	1141	1130
ENSMUSG00000019362	491	577	528	590	489	424	1005	1116	1190	1157	935	996
ENSMUSG00000019370	2363	3907	3106	2741	2187	2244	8848	9644	9284	5870	6803	7276
ENSMUSG00000019373	702	707	756	803	745	716	1561	1945	2111	1133	1225	1501
ENSMUSG00000019428	1273	1618	1343	1687	1227	1234	3663	3834	3954	3847	3960	3836
ENSMUSG00000019429	172	269	53	32	34	83	69	151	22	0	2	0
ENSMUSG00000019432	1457	1847	1714	2729	1312	1400	4239	4721	4782	2801	2748	2788
ENSMUSG00000019433	380	506	436	507	416	339	1135	1187	1258	619	718	684
ENSMUSG00000019437	38	50	50	53	28	38	114	124	106	79	88	68
ENSMUSG00000019461	142	219	150	234	124	133	289	340	306	219	230	213
ENSMUSG00000019470	338	535	467	545	315	390	984	1145	1130	765	753	817
ENSMUSG00000019471	1325	1691	1546	1578	1305	1214	3580	3827	3867	2189	2270	2418
ENSMUSG00000019478	164	257	237	240	157	141	528	587	666	807	895	785
ENSMUSG00000019487	234	342	218	277	176	205	627	670	614	679	592	623
ENSMUSG00000019494	655	805	723	842	662	591	1700	1839	1997	1255	1257	1429
ENSMUSG00000019505	3029	3982	3480	3627	3184	2924	5914	6239	6883	7746	6905	6977
ENSMUSG00000019518	250	253	258	451	225	251	489	553	616	592	542	504
ENSMUSG00000019528	142	233	204	135	138	135	383	501	402	177	200	221
ENSMUSG00000019558	238	535	303	215	283	175	2935	2692	3115	5191	8129	7446
ENSMUSG00000019564	28	54	28	11	27	23	95	69	59	54	115	111
ENSMUSG00000019577	2	1	24	13	18	2	18	8	73	150	215	55
ENSMUSG00000019578	365	416	342	452	478	396	631	716	725	1044	871	925
ENSMUSG00000019579	1004	1176	982	1024	849	868	1624	1932	1697	1181	1191	1320
ENSMUSG00000019590	596	1122	800	773	585	587	1615	1763	1635	1040	1460	1389
ENSMUSG00000019647	6	8	16	16	23	13	336	209	289	830	1076	1103
ENSMUSG00000019659	235	316	330	377	229	209	710	735	843	570	589	554
ENSMUSG00000019689	200	181	162	463	238	197	383	479	487	407	399	386
ENSMUSG00000019710	733	680	588	1146	679	758	1373	1608	1721	1513	1424	1637
ENSMUSG00000019715	401	421	398	321	336	352	909	973	990	528	529	621
ENSMUSG00000019718	2	5	8	17	10	8	7	14	12	13	19	11
ENSMUSG00000019726	107	173	174	86	94	134	213	204	165	111	120	183
ENSMUSG00000019731	882	1798	1385	627	758	779	2207	2164	1969	1611	2050	2176
ENSMUSG00000019732	3	6	7	4	4	0	11	8	22	10	4	7
ENSMUSG00000019734	1429	2038	1658	2194	1346	1299	4057	4200	4559	4118	4503	4576
ENSMUSG00000019737	219	296	294	278	258	165	114	128	83	38	95	48
ENSMUSG00000019738	194	173	168	257	159	129	337	393	344	256	206	268
ENSMUSG00000019761	18	18	17	36	18	24	35	54	56	34	41	28
ENSMUSG00000019762	14	21	21	14	14	17	102	79	161	320	257	227
ENSMUSG00000019763	98	104	80	148	65	79	272	332	293	359	238	302
ENSMUSG00000019773	95	149	139	205	99	151	458	506	562	210	219	304
ENSMUSG00000019774	80	101	89	95	72	95	229	308	239	171	168	243
ENSMUSG00000019777	483	778	753	721	442	568	1567	1892	1825	693	764	987
ENSMUSG00000019779	320	521	510	258	327	348	1378	1404	1203	1028	1379	1912
ENSMUSG00000019782	168	166	197	184	137	161	370	480	421	250	238	243
ENSMUSG00000019790	194	394	427	262	231	199	918	858	942	776	916	930
ENSMUSG00000019791	160	129	109	203	158	136	136	177	202	220	256	273
ENSMUSG00000019792	122	83	147	159	123	101	297	323	374	214	189	246
ENSMUSG00000019794	269	344	297	397	289	322	628	783	669	631	584	675
ENSMUSG00000019795	347	467	309	386	333	358	808	987	1030	700	650	784
ENSMUSG00000019796	12	15	11	8	12	9	30	73	51	26	16	6
ENSMUSG00000019797	103	142	131	193	87	118	382	445	488	295	286	306
ENSMUSG00000019802	1040	1561	1587	987	933	938	1902	2092	1832	1226	1388	1620
ENSMUSG00000019804	836	1148	1003	900	777	779	2299	2629	2344	1635	1914	2214
ENSMUSG00000019806	515	636	609	589	553	489	914	907	1097	774	731	784
ENSMUSG00000019808	72	66	71	83	67	46	129	103	159	85	89	74
ENSMUSG00000019809	198	179	230	154	189	172	319	406	461	259	347	362
ENSMUSG00000019810	611	844	693	466	655	573	1176	1358	1451	1681	2181	2373
ENSMUSG00000019813	48	59	62	76	60	54	136	169	153	112	83	103
ENSMUSG00000019814	396	484	437	376	340	351	867	976	989	582	544	592
ENSMUSG00000019818	1423	2091	2342	1468	1513	1585	3943	4977	4306	2302	3557	3871
ENSMUSG00000019820	1619	2647	2704	1793	1732	1862	3074	2860	2900	1954	2080	2271
ENSMUSG00000019822	158	203	197	292	198	178	618	598	724	1154	1132	1167
ENSMUSG00000019823	228	290	259	176	153	173	1264	990	1322	3695	3689	3796
ENSMUSG00000019826	79	122	114	91	53	105	247	253	261	295	323	367
ENSMUSG00000019832	54	61	40	73	53	41	199	218	217	138	158	133
ENSMUSG00000019837	270	379	346	410	315	298	660	921	814	441	484	534
ENSMUSG00000019838	152	235	231	263	217	162	1346	1214	1892	2490	2980	2938
ENSMUSG00000019841	211	353	492	271	227	235	755	754	747	363	456	524
ENSMUSG00000019842	289	448	381	398	243	276	654	673	732	524	549	553
ENSMUSG00000019843	72	121	118	90	71	94	91	97	77	33	42	45
ENSMUSG00000019845	25	46	28	67	40	57	155	153	138	66	97	90
ENSMUSG00000019846	15	56	37	52	30	43	33	26	23	26	26	17
ENSMUSG00000019849	525	928	726	448	385	477	2029	2255	2077	909	1001	1214
ENSMUSG00000019850	122	192	139	118	99	84	412	398	359	470	569	640
ENSMUSG00000019851	747	973	1052	693	883	711	2048	2393	2174	1821	2525	2835
ENSMUSG00000019852	689	1341	1255	387	672	685	469	601	365	157	287	307
ENSMUSG00000019853	63	67	33	51	103	61	29	38	35	26	31	44
ENSMUSG00000019854	269	468	474	358	260	269	443	527	600	197	262	272
ENSMUSG00000019857	251	244	285	249	238	236	324	451	477	226	204	281
ENSMUSG00000019861	211	355	300	157	161	228	533	673	547	253	336	385
ENSMUSG00000019863	125	151	136	134	71	100	365	398	413	246	234	278
ENSMUSG00000019864	167	256	211	209	138	122	660	722	726	345	356	475
ENSMUSG00000019866	314	671	473	302	348	310	1309	1536	1336	1042	1566	1537
ENSMUSG00000019868	229	319	283	253	240	257	586	592	595	428	509	602
ENSMUSG00000019872	549	737	767	459	639	538	1253	1253	1300	1054	1388	1594
ENSMUSG00000019873	363	616	514	336	354	352	1562	1656	1605	1430	1785	2146
ENSMUSG00000019877	621	863	774	475	638	591	1010	1174	1186	867	978	1155
ENSMUSG00000019878	48	87	51	71	39	76	89	153	119	65	51	76
ENSMUSG00000019883	263	414	358	203	215	276	798	963	942	538	548	750
ENSMUSG00000019888	29	198	16	10	54	20	401	1086	316	589	1373	782
ENSMUSG00000019889	889	1702	1522	1024	937	1004	2644	2667	2606	1397	1465	1626
ENSMUSG00000019890	32	0	17	28	24	0	243	595	793	351	1295	210
ENSMUSG00000019891	314	429	363	296	225	305	1203	1300	1121	654	742	948
ENSMUSG00000019893	5	2	27	2	6	2	161	79	170	48	57	107
ENSMUSG00000019897	180	196	187	225	152	166	370	465	470	321	325	450
ENSMUSG00000019900	15	10	10	21	5	4	58	117	85	29	24	26
ENSMUSG00000019907	301	459	408	332	269	278	1061	1061	1082	877	1215	1334
ENSMUSG00000019916	107	169	101	56	86	99	78	89	31	38	34	37
ENSMUSG00000019917	75	106	114	174	141	119	236	300	387	186	168	241
ENSMUSG00000019920	339	499	512	335	358	337	787	916	1023	464	488	637
ENSMUSG00000019923	234	363	295	346	245	258	908	1005	1114	421	495	613
ENSMUSG00000019927	117	208	173	166	101	117	408	541	412	210	268	296
ENSMUSG00000019935	1	8	11	21	11	13	5	11	18	8	17	13
ENSMUSG00000019942	541	676	606	900	574	672	1925	2253	2510	1083	1116	1326
ENSMUSG00000019943	445	890	621	390	402	387	2157	2168	1660	1497	1696	1491
ENSMUSG00000019944	43	95	114	55	58	57	23	19	37	19	29	16
ENSMUSG00000019945	38	45	37	74	53	36	81	72	114	56	55	64
ENSMUSG00000019947	176	310	374	509	266	335	825	743	1042	501	440	550
ENSMUSG00000019948	48	58	46	72	60	43	95	108	115	60	78	83
ENSMUSG00000019951	127	218	259	196	121	160	670	702	676	616	770	754
ENSMUSG00000019952	276	382	339	345	227	260	930	1020	935	431	465	567
ENSMUSG00000019960	186	264	266	157	255	225	242	284	228	568	1143	1400
ENSMUSG00000019961	1381	1869	1854	1809	1293	1537	5320	6296	6272	2509	2817	3319
ENSMUSG00000019966	181	318	267	190	240	222	1591	1630	1302	704	1017	1396
ENSMUSG00000019969	1158	2146	1643	833	983	957	2626	2754	2590	1884	2540	2610
ENSMUSG00000019970	18	47	38	104	118	88	196	286	403	1056	2475	1483
ENSMUSG00000019971	76	90	95	66	61	67	183	223	178	139	89	127
ENSMUSG00000019975	129	140	127	108	92	108	85	145	98	104	111	119
ENSMUSG00000019977	571	742	723	557	498	543	1038	1135	1103	939	960	1009
ENSMUSG00000019978	649	884	794	589	670	709	1567	1851	1442	859	1043	1213
ENSMUSG00000019979	271	462	428	285	247	249	1520	1379	1240	805	1594	1648
ENSMUSG00000019982	907	1311	1202	1223	764	1094	3786	3858	3809	1474	1582	2074
ENSMUSG00000019984	219	368	347	283	217	270	752	757	837	511	550	598
ENSMUSG00000019986	23	34	35	23	17	8	17	20	15	12	7	10
ENSMUSG00000019987	23	24	36	15	24	24	22	28	39	6	14	5
ENSMUSG00000019988	170	217	250	187	191	177	502	550	588	264	246	361
ENSMUSG00000019989	59	94	55	18	56	50	759	782	1149	1512	2327	4562
ENSMUSG00000019992	27	46	37	42	37	43	127	177	156	56	79	100
ENSMUSG00000019996	1035	1565	1479	804	939	854	1601	1677	1613	1495	1608	1778
ENSMUSG00000019998	484	600	511	394	449	444	1178	1443	1263	1164	1468	1800
ENSMUSG00000020000	11	6	5	4	6	3	52	44	60	16	17	19
ENSMUSG00000020003	334	291	295	399	335	320	508	550	593	439	502	519
ENSMUSG00000020009	615	757	697	1000	681	706	2428	2618	2861	2423	2544	2785
ENSMUSG00000020010	5	1	7	10	8	2	9	8	10	31	42	48
ENSMUSG00000020015	140	238	201	79	153	107	77	107	72	52	82	86
ENSMUSG00000020018	326	336	336	475	287	321	994	1052	1205	552	521	574
ENSMUSG00000020019	112	148	203	164	166	153	238	214	240	214	252	187
ENSMUSG00000020021	139	219	164	91	86	135	339	406	267	318	376	449
ENSMUSG00000020022	309	371	310	438	316	308	893	1080	1109	758	718	902
ENSMUSG00000020023	151	327	214	149	157	161	1148	1090	1011	869	1510	1764
ENSMUSG00000020024	129	155	147	179	130	128	441	548	490	272	276	344
ENSMUSG00000020027	411	503	603	625	476	421	1418	1276	1515	907	1031	1028
ENSMUSG00000020029	308	560	473	434	489	402	1800	2518	2144	3283	4577	3783
ENSMUSG00000020032	16	20	18	14	6	9	17	16	15	20	14	15
ENSMUSG00000020034	69	105	117	106	118	85	57	95	54	44	76	58
ENSMUSG00000020038	175	388	159	120	114	139	591	696	409	289	292	368
ENSMUSG00000020042	6	18	17	6	3	13	12	9	6	0	2	0
ENSMUSG00000020044	7	15	31	38	13	17	40	60	95	44	55	18
ENSMUSG00000020048	5956	8820	6375	4442	3959	4784	14739	17957	13653	7315	8200	11476
ENSMUSG00000020056	190	193	169	257	213	157	333	382	441	290	366	390
ENSMUSG00000020062	32	123	66	40	84	34	392	645	492	849	1610	1445
ENSMUSG00000020063	80	137	132	142	87	113	323	350	341	261	305	305
ENSMUSG00000020064	311	352	302	287	323	284	789	937	936	659	926	1056
ENSMUSG00000020069	172	248	176	297	112	207	524	582	523	375	384	438
ENSMUSG00000020070	40	44	57	45	47	44	90	115	108	94	97	106
ENSMUSG00000020072	155	167	231	170	205	122	586	560	863	1664	1462	1312
ENSMUSG00000020074	537	739	784	541	454	629	2046	2155	1994	1054	1303	1633
ENSMUSG00000020075	1212	2095	1889	1037	853	1074	4151	4442	4023	1571	1596	1876
ENSMUSG00000020076	531	718	730	570	442	565	920	1089	1017	696	754	919
ENSMUSG00000020078	388	523	537	395	447	453	1286	1525	1516	1012	1176	1304
ENSMUSG00000020079	248	361	305	342	199	269	893	1100	1025	467	469	631
ENSMUSG00000020080	122	276	187	81	176	80	2451	1778	2323	3407	3699	3343
ENSMUSG00000020083	123	136	135	198	159	132	301	341	382	312	294	278
ENSMUSG00000020085	76	101	69	85	53	55	235	179	189	160	136	118
ENSMUSG00000020086	9	12	18	11	7	17	14	15	30	8	9	13
ENSMUSG00000020087	314	427	345	298	218	250	973	972	955	715	709	766
ENSMUSG00000020088	1134	1673	1562	1046	1142	1072	1630	1991	1810	938	1194	1397
ENSMUSG00000020089	1479	1974	1864	1453	1571	1337	4681	5221	5241	3342	3657	4847
ENSMUSG00000020091	1536	3042	2675	2089	1451	1594	6008	5462	5988	2776	3512	3352
ENSMUSG00000020092	6	26	19	23	9	9	26	24	37	8	7	12
ENSMUSG00000020097	547	801	617	438	494	410	3011	2879	3934	4752	6329	7694
ENSMUSG00000020098	580	625	599	670	522	476	739	989	996	582	644	608
ENSMUSG00000020099	125	249	146	89	132	111	299	366	298	705	978	817
ENSMUSG00000020100	161	278	236	114	100	109	219	259	292	103	158	172
ENSMUSG00000020101	18	19	18	8	11	6	15	13	14	5	6	5
ENSMUSG00000020102	240	328	348	126	183	194	20	27	18	7	10	2
ENSMUSG00000020105	163	277	240	260	192	194	788	776	815	608	652	644
ENSMUSG00000020107	326	352	372	459	343	344	634	740	727	518	561	556
ENSMUSG00000020108	518	503	612	846	715	437	736	849	798	539	600	442
ENSMUSG00000020109	500	699	719	538	508	519	1266	1163	1323	1047	1162	1158
ENSMUSG00000020111	500	788	596	518	542	451	1946	2215	2252	2168	2457	2616
ENSMUSG00000020114	909	1628	1308	828	752	918	2571	2847	2685	1293	1480	1967
ENSMUSG00000020115	218	298	337	287	317	273	749	821	790	931	1235	1370
ENSMUSG00000020116	321	524	452	330	336	350	975	1281	1210	500	551	679
ENSMUSG00000020120	38	93	15	0	7	7	16	29	3	0	4	3
ENSMUSG00000020121	45	107	85	61	62	56	40	41	30	30	44	14
ENSMUSG00000020122	210	326	312	216	185	216	886	967	876	504	538	699
ENSMUSG00000020124	581	962	793	543	496	520	1636	1780	1675	1080	1049	1156
ENSMUSG00000020128	364	561	550	387	310	381	1063	1190	989	790	1075	1189
ENSMUSG00000020130	670	786	943	493	692	657	980	1187	1341	869	1043	1114
ENSMUSG00000020131	9	17	13	76	12	19	58	33	75	166	135	113
ENSMUSG00000020132	332	505	471	300	271	277	1050	1085	1048	582	793	967
ENSMUSG00000020133	278	300	261	377	336	257	752	744	812	712	677	773
ENSMUSG00000020134	215	315	273	179	212	226	853	996	904	751	937	1019
ENSMUSG00000020137	175	249	252	147	154	197	559	585	531	254	291	437
ENSMUSG00000020140	614	1071	1341	1114	843	1004	1062	1126	1556	587	645	598
ENSMUSG00000020142	1427	2490	1960	894	1248	967	166	164	133	58	68	47
ENSMUSG00000020149	2345	3304	3241	1692	2051	2068	4226	5147	4871	3250	3894	5109
ENSMUSG00000020150	9	9	7	11	9	7	44	46	41	43	25	33
ENSMUSG00000020151	34	23	91	52	63	57	133	165	228	259	564	609
ENSMUSG00000020152	1268	1939	1790	847	1169	1229	3827	4390	4176	2172	2862	3697
ENSMUSG00000020153	648	778	631	1011	601	610	2056	2126	2264	1668	1672	1843
ENSMUSG00000020156	215	262	243	503	179	226	578	599	674	403	470	429
ENSMUSG00000020163	1018	972	829	1704	1202	907	2444	2477	2591	2409	2130	2387
ENSMUSG00000020166	467	688	569	474	381	438	1228	1331	1396	752	774	938
ENSMUSG00000020167	589	870	724	911	506	543	2275	2190	2319	1190	1260	1225
ENSMUSG00000020170	187	308	345	214	210	184	723	709	745	410	523	576
ENSMUSG00000020171	343	390	364	470	359	361	659	803	767	425	472	605
ENSMUSG00000020173	493	1005	541	398	471	480	1215	1068	1203	2783	3049	2784
ENSMUSG00000020176	20	23	49	3	10	7	13	12	10	5	0	6
ENSMUSG00000020178	8	8	11	7	5	15	4	18	10	8	8	8
ENSMUSG00000020180	593	635	613	902	604	635	1557	1919	2081	1064	1028	1234
ENSMUSG00000020182	209	306	306	404	263	290	1578	1522	1966	2596	2363	3054
ENSMUSG00000020183	174	240	146	180	121	168	293	339	299	317	322	212
ENSMUSG00000020184	279	370	356	308	318	293	515	504	597	657	698	756
ENSMUSG00000020185	52	109	108	80	74	63	387	383	440	122	172	175
ENSMUSG00000020186	684	727	723	1461	868	790	1907	2437	2539	1587	1367	1628
ENSMUSG00000020189	71	102	132	55	81	77	133	159	125	83	94	127
ENSMUSG00000020190	870	1349	1028	1097	666	724	2547	2469	2235	1276	1506	1391
ENSMUSG00000020196	488	756	618	604	369	406	1799	1558	1529	1218	1164	1229
ENSMUSG00000020198	1089	1791	1405	1025	825	897	2216	2108	2017	1651	1886	1902
ENSMUSG00000020205	689	947	811	763	644	589	235	444	352	255	254	249
ENSMUSG00000020211	392	648	459	604	311	327	1579	1445	1500	736	709	830
ENSMUSG00000020212	73	54	56	85	43	63	158	227	174	118	115	105
ENSMUSG00000020218	11	23	30	16	14	20	0	1	1	1	0	0
ENSMUSG00000020219	659	689	569	793	659	609	1250	1611	1575	1264	1070	1246
ENSMUSG00000020220	701	1181	1325	823	843	829	2504	2053	2075	1911	1892	2332
ENSMUSG00000020224	56	82	83	82	58	69	165	185	220	121	100	133
ENSMUSG00000020225	407	514	408	412	377	366	690	901	768	667	953	1120
ENSMUSG00000020226	6	10	15	10	34	10	182	266	727	2016	1459	1237
ENSMUSG00000020227	123	229	196	116	121	131	21	56	32	13	20	23
ENSMUSG00000020228	184	246	205	163	172	213	471	558	440	325	311	400
ENSMUSG00000020229	1	4	1	6	8	2	121	94	237	635	688	575
ENSMUSG00000020230	63	74	40	49	61	43	92	126	81	151	172	160
ENSMUSG00000020231	94	213	140	101	96	107	570	529	447	443	523	513
ENSMUSG00000020232	280	346	291	442	277	248	799	869	815	1214	1183	927
ENSMUSG00000020234	14	9	14	30	14	6	3	2	4	10	6	0
ENSMUSG00000020235	376	543	442	496	297	326	1206	1296	1288	841	1083	1100
ENSMUSG00000020238	712	1124	868	840	531	505	2966	2921	3078	2202	2466	2320
ENSMUSG00000020246	356	431	395	206	277	281	231	300	207	146	200	255
ENSMUSG00000020248	310	425	384	301	315	335	535	579	582	364	362	397
ENSMUSG00000020250	1717	2621	2297	1594	1490	1672	5877	6450	6427	3763	4417	5290
ENSMUSG00000020253	22	27	15	33	17	22	49	45	38	22	8	24
ENSMUSG00000020255	252	417	396	397	307	296	1077	1106	1144	463	447	560
ENSMUSG00000020256	99	154	279	74	217	177	4	5	1	1	5	2
ENSMUSG00000020257	558	800	865	650	504	561	2313	2554	2502	1180	1264	1537
ENSMUSG00000020258	60	85	62	28	30	39	174	163	176	327	305	251
ENSMUSG00000020260	340	396	343	293	247	247	481	520	425	313	314	349
ENSMUSG00000020261	172	304	243	222	172	185	688	514	597	798	1310	1481
ENSMUSG00000020262	1	5	7	3	3	2	18	19	3	3	3	9
ENSMUSG00000020263	532	708	592	762	455	505	438	475	545	904	947	673
ENSMUSG00000020265	787	1057	950	1023	795	845	2149	2386	2587	1294	1459	1631
ENSMUSG00000020267	1695	1667	1567	2709	1918	1804	3595	4328	4506	3862	3491	3678
ENSMUSG00000020268	3	4	8	8	7	4	18	18	22	8	11	13
ENSMUSG00000020271	402	650	554	317	372	379	1257	1368	1254	716	899	1129
ENSMUSG00000020272	6	23	15	11	19	16	123	118	128	316	451	620
ENSMUSG00000020273	106	116	117	81	101	112	168	278	212	195	187	303
ENSMUSG00000020275	19	71	34	22	23	20	124	158	128	65	115	104
ENSMUSG00000020277	432	673	496	518	289	347	1477	1421	1459	827	670	848
ENSMUSG00000020279	13	22	10	3	4	6	6	18	1	0	2	0
ENSMUSG00000020280	166	202	175	131	167	177	442	462	493	252	243	314
ENSMUSG00000020282	152	216	130	315	107	106	240	271	251	191	193	189
ENSMUSG00000020283	172	229	222	266	187	217	610	672	738	517	535	654
ENSMUSG00000020284	33	51	22	66	24	36	40	64	57	29	24	23
ENSMUSG00000020287	126	131	128	167	111	111	191	255	256	183	163	138
ENSMUSG00000020288	221	304	186	180	133	170	414	390	297	226	231	237
ENSMUSG00000020289	82	168	109	171	80	79	168	186	226	181	130	120
ENSMUSG00000020290	681	841	1029	771	569	716	2538	3404	3020	1177	1523	2399
ENSMUSG00000020300	157	294	253	88	149	148	352	383	346	309	493	534
ENSMUSG00000020305	79	120	106	81	90	100	135	182	155	117	116	137
ENSMUSG00000020307	694	791	652	641	566	589	1275	1329	1350	861	801	952
ENSMUSG00000020308	155	191	128	155	109	136	367	385	370	392	307	323
ENSMUSG00000020309	128	88	98	90	121	102	107	126	122	132	113	148
ENSMUSG00000020311	410	571	611	460	448	382	418	533	560	384	474	450
ENSMUSG00000020312	22	39	39	24	19	19	10	20	8	6	2	0
ENSMUSG00000020315	2090	3274	2548	2020	2091	2141	7237	7699	6330	5080	5920	7067
ENSMUSG00000020319	18	16	20	15	19	22	47	51	34	59	106	115
ENSMUSG00000020321	2302	2987	2470	2652	2391	2320	9288	9212	10574	13021	14243	15420
ENSMUSG00000020325	22	20	30	20	12	29	30	28	19	31	15	20
ENSMUSG00000020326	894	1278	1003	584	771	857	1383	1525	1371	921	1028	1198
ENSMUSG00000020328	414	405	410	514	420	352	860	1161	1128	507	608	770
ENSMUSG00000020329	242	403	260	325	190	196	1070	1118	961	693	584	665
ENSMUSG00000020330	217	273	289	262	214	264	975	1151	1186	494	533	731
ENSMUSG00000020331	22	44	19	23	9	24	116	136	79	74	88	122
ENSMUSG00000020333	2	1	10	3	4	4	17	26	23	29	14	6
ENSMUSG00000020334	3	7	6	12	15	6	93	96	153	473	410	401
ENSMUSG00000020346	419	750	594	532	532	472	1240	1152	1286	1236	1377	1302
ENSMUSG00000020349	1444	1994	1934	1472	1478	1495	3775	4673	4508	2203	3007	3523
ENSMUSG00000020358	3368	4998	4624	3633	2803	3197	10859	12533	12734	4875	4995	6355
ENSMUSG00000020359	86	114	138	101	73	70	108	127	125	124	117	131
ENSMUSG00000020361	1931	2855	2456	1534	1375	1701	6221	7316	6606	2974	3188	4475
ENSMUSG00000020362	530	741	801	545	497	558	2143	2501	2422	954	1322	1779
ENSMUSG00000020364	14	23	27	24	16	9	31	39	29	45	36	22
ENSMUSG00000020366	351	595	642	475	338	420	1049	1109	1063	622	690	812
ENSMUSG00000020368	3369	5509	4186	2787	2697	2962	11279	13233	11245	6002	7674	9595
ENSMUSG00000020372	14207	13381	13455	23551	18422	15504	26228	30357	32248	20020	19708	21272
ENSMUSG00000020375	192	239	209	185	164	181	480	445	459	318	364	367
ENSMUSG00000020376	133	188	101	197	165	176	279	317	228	255	296	305
ENSMUSG00000020377	213	327	98	77	72	98	87	146	48	30	42	20
ENSMUSG00000020380	287	403	384	348	239	298	1040	1125	1113	535	542	601
ENSMUSG00000020381	33	34	25	67	41	26	90	88	128	79	65	56
ENSMUSG00000020385	153	146	210	321	160	160	211	269	356	420	500	444
ENSMUSG00000020386	501	533	526	740	638	547	1133	1298	1343	1590	1733	2546
ENSMUSG00000020387	160	291	242	208	159	174	657	561	631	215	294	292
ENSMUSG00000020389	9	18	13	10	8	8	23	27	24	39	18	15
ENSMUSG00000020390	514	496	533	811	547	565	928	1195	1214	929	990	1157
ENSMUSG00000020392	543	591	646	624	564	557	1221	1513	1439	721	797	853
ENSMUSG00000020393	104	215	169	123	122	110	396	407	415	208	279	273
ENSMUSG00000020397	108	125	125	101	78	104	212	242	228	155	166	204
ENSMUSG00000020400	327	517	457	562	347	331	1396	1312	1656	1726	1653	1908
ENSMUSG00000020402	1856	2822	2248	2368	1645	1849	8116	8680	8944	4988	5032	5914
ENSMUSG00000020405	153	1838	130	94	1679	187	2401	9638	2966	17817	23373	7833
ENSMUSG00000020407	38	70	44	43	183	47	873	941	691	1337	3288	2728
ENSMUSG00000020409	292	514	410	353	291	340	840	862	860	603	736	723
ENSMUSG00000020412	471	658	595	671	407	467	1423	1490	1365	1154	1233	1186
ENSMUSG00000020413	53	80	103	73	58	84	226	256	243	81	93	149
ENSMUSG00000020415	86	136	102	175	113	123	322	360	373	249	216	287
ENSMUSG00000020420	26	25	41	42	40	26	63	65	70	44	60	62
ENSMUSG00000020422	1550	2676	2617	1437	1468	1395	3663	3544	3440	1800	1938	1813
ENSMUSG00000020423	925	1305	1179	1218	748	817	703	753	779	941	1173	899
ENSMUSG00000020427	5	1	2	2	3	2	17	15	19	7	8	2
ENSMUSG00000020430	756	1018	908	794	737	746	2125	2293	2335	1037	974	1314
ENSMUSG00000020431	8	8	5	11	7	6	62	89	50	30	14	26
ENSMUSG00000020432	551	814	659	720	641	551	2926	2535	3171	5394	6100	5782
ENSMUSG00000020434	8	14	12	18	5	14	16	28	30	3	8	6
ENSMUSG00000020435	48	85	71	15	21	33	1	0	2	0	1	0
ENSMUSG00000020439	234	425	222	207	127	172	586	733	600	284	279	326
ENSMUSG00000020440	875	987	840	999	933	763	1908	2228	2319	2913	3027	3109
ENSMUSG00000020441	78	106	86	101	68	72	273	302	280	206	225	212
ENSMUSG00000020444	907	775	771	1107	932	790	976	1215	1084	1124	1156	1418
ENSMUSG00000020447	137	346	241	150	375	103	6684	5770	7228	15440	21002	17616
ENSMUSG00000020448	395	611	572	307	348	371	708	636	661	483	627	593
ENSMUSG00000020451	1274	1681	1609	2315	1235	1359	2964	3008	3031	2012	1881	1888
ENSMUSG00000020453	191	297	266	248	180	218	522	546	493	194	186	237
ENSMUSG00000020454	279	524	447	352	288	332	1047	1093	1117	652	730	809
ENSMUSG00000020455	127	145	127	218	125	124	262	297	280	417	325	324
ENSMUSG00000020456	2618	4328	3293	2213	2110	2100	11382	10530	10599	12779	14713	15631
ENSMUSG00000020457	720	754	743	839	745	691	1255	1435	1563	938	1032	1088
ENSMUSG00000020458	418	734	476	472	370	467	1000	1461	1069	497	732	701
ENSMUSG00000020459	210	243	272	295	219	226	698	726	769	540	484	623
ENSMUSG00000020460	5177	4071	4283	11969	5981	5604	7419	9170	9136	7011	6186	6365
ENSMUSG00000020462	78	136	91	117	110	92	124	156	189	96	90	131
ENSMUSG00000020463	488	631	767	415	484	502	1373	1692	1588	855	1057	1453
ENSMUSG00000020464	340	395	399	428	325	322	1117	1400	1317	641	732	1002
ENSMUSG00000020469	18	23	16	15	24	8	130	215	113	133	139	185
ENSMUSG00000020471	586	828	662	784	540	595	1997	2136	2209	818	917	1007
ENSMUSG00000020472	206	343	350	383	209	248	683	698	767	340	320	332
ENSMUSG00000020474	112	181	154	207	110	95	383	340	363	299	350	281
ENSMUSG00000020476	905	1248	901	893	844	874	3317	3565	3230	2372	2655	2924
ENSMUSG00000020477	491	427	417	704	519	444	910	1072	1094	700	684	710
ENSMUSG00000020482	251	304	367	282	298	304	634	786	706	315	468	503
ENSMUSG00000020483	1378	2072	2001	2063	1402	1451	6229	6384	6586	3170	3620	4098
ENSMUSG00000020484	2710	3711	3537	2217	2509	2280	3503	4195	3283	2200	2829	3134
ENSMUSG00000020485	235	196	200	337	256	227	394	421	425	407	356	431
ENSMUSG00000020491	24	39	42	43	43	51	88	108	100	90	90	117
ENSMUSG00000020492	58	88	63	106	68	76	200	270	244	83	110	152
ENSMUSG00000020493	85	181	110	159	97	107	418	508	512	278	240	317
ENSMUSG00000020495	150	252	181	158	139	184	403	477	491	264	337	322
ENSMUSG00000020496	547	806	683	733	567	533	1618	1904	1825	1066	1212	1251
ENSMUSG00000020513	65	63	52	61	38	60	115	235	200	133	87	145
ENSMUSG00000020514	138	180	139	216	129	154	390	469	490	241	281	357
ENSMUSG00000020515	337	338	374	405	321	346	645	748	642	519	559	656
ENSMUSG00000020516	304	444	496	369	287	333	884	920	959	488	539	717
ENSMUSG00000020519	91	155	126	121	99	91	384	416	391	532	559	450
ENSMUSG00000020520	1245	2336	1815	1042	1098	1091	2638	2788	2364	1586	2210	2326
ENSMUSG00000020521	252	255	281	227	261	188	469	544	570	405	449	580
ENSMUSG00000020522	194	253	333	175	200	231	592	648	676	400	542	653
ENSMUSG00000020523	472	602	581	544	496	411	1165	1199	1220	1356	1251	1356
ENSMUSG00000020525	106	154	140	154	110	105	308	356	353	130	165	169
ENSMUSG00000020526	109	105	96	240	115	132	212	234	227	131	175	206
ENSMUSG00000020527	70	133	128	140	78	76	430	390	415	278	333	411
ENSMUSG00000020528	156	142	128	189	150	114	334	438	412	243	258	285
ENSMUSG00000020530	591	770	854	657	668	647	1433	1681	1836	1689	1759	1783
ENSMUSG00000020532	167	425	282	230	177	190	841	999	806	361	420	419
ENSMUSG00000020534	824	1082	1049	1224	821	1005	3154	3416	3717	1523	1380	1701
ENSMUSG00000020536	262	430	322	402	207	272	1008	998	906	497	548	521
ENSMUSG00000020537	353	526	476	411	291	329	1178	1195	1346	681	713	853
ENSMUSG00000020538	802	1386	953	905	620	614	2284	2655	2292	1549	1657	1685
ENSMUSG00000020541	461	605	556	376	342	435	1006	1189	1104	819	853	974
ENSMUSG00000020544	46	80	58	74	39	51	232	286	240	178	178	253
ENSMUSG00000020546	28	31	27	24	16	26	67	68	64	41	35	44
ENSMUSG00000020547	662	928	921	1053	747	873	2552	2848	2758	1200	1267	1548
ENSMUSG00000020549	257	407	393	312	189	201	774	877	870	433	458	493
ENSMUSG00000020553	237	304	273	258	229	221	548	601	704	367	330	330
ENSMUSG00000020561	146	140	166	164	135	156	315	403	438	207	264	270
ENSMUSG00000020564	119	219	190	182	124	121	369	349	362	211	219	261
ENSMUSG00000020570	3179	4447	4753	3219	3103	2944	4232	4952	4791	2200	2634	2935
ENSMUSG00000020571	5960	6918	6006	4291	4448	4410	6486	8307	6334	3174	3813	4826
ENSMUSG00000020572	436	557	535	417	550	484	1278	1428	1323	1096	1381	1663
ENSMUSG00000020573	491	976	305	98	140	253	338	453	104	0	12	2
ENSMUSG00000020576	824	1749	1411	638	867	812	1148	1234	961	745	821	860
ENSMUSG00000020577	2200	2890	2544	1439	2057	1882	990	1545	1058	1113	1282	1502
ENSMUSG00000020580	444	801	635	393	416	433	1717	1780	1500	1215	1436	1705
ENSMUSG00000020581	16859	15816	13473	17215	11805	12137	8019	19268	8358	7058	9109	7307
ENSMUSG00000020585	1380	1798	1810	1629	1581	1521	2941	3465	3183	2088	2795	3153
ENSMUSG00000020589	86	235	124	66	48	96	114	145	91	36	34	46
ENSMUSG00000020590	236	294	320	176	230	259	762	881	753	673	810	1074
ENSMUSG00000020592	653	883	698	809	708	726	2231	2779	2566	1583	1885	1795
ENSMUSG00000020593	98	213	119	116	125	92	479	428	259	116	192	175
ENSMUSG00000020594	961	1426	1689	934	963	1112	3171	3514	3463	1623	1928	2528
ENSMUSG00000020600	0	2	3	5	39	1	174	250	490	1534	1643	1236
ENSMUSG00000020601	54	129	36	24	27	52	27	89	15	0	1	0
ENSMUSG00000020604	85	167	191	149	157	146	81	98	91	130	161	142
ENSMUSG00000020605	89	161	127	193	68	110	418	386	436	287	236	307
ENSMUSG00000020607	210	284	329	232	187	174	444	495	471	419	754	962
ENSMUSG00000020608	326	426	473	375	276	404	1383	1484	1449	638	678	1010
ENSMUSG00000020609	260	584	885	608	1080	527	12814	8747	11672	22388	33907	49038
ENSMUSG00000020610	290	417	421	425	303	346	792	854	930	500	482	519
ENSMUSG00000020611	389	691	683	494	453	509	1958	1890	1873	1347	1777	1896
ENSMUSG00000020612	1108	1438	1215	981	1078	1105	2299	2807	2320	1556	1670	1942
ENSMUSG00000020614	44	79	41	105	85	67	176	164	135	412	398	345
ENSMUSG00000020621	146	198	180	172	161	139	298	332	332	292	298	335
ENSMUSG00000020623	316	366	460	366	321	310	262	291	331	149	158	157
ENSMUSG00000020628	298	404	378	335	306	300	853	930	941	555	641	679
ENSMUSG00000020629	501	649	675	669	534	537	906	950	961	410	393	519
ENSMUSG00000020630	104	106	112	125	88	82	237	274	282	152	156	175
ENSMUSG00000020634	603	851	843	387	572	557	1102	1262	1113	1000	1276	1394
ENSMUSG00000020638	73	119	121	76	127	76	391	472	511	659	947	924
ENSMUSG00000020640	451	618	581	385	421	392	1029	1235	924	733	797	966
ENSMUSG00000020641	11	24	10	3	13	2	30	21	36	66	129	87
ENSMUSG00000020642	2	6	9	3	3	6	9	20	18	2	4	3
ENSMUSG00000020644	101	173	126	218	106	102	344	463	403	496	363	309
ENSMUSG00000020646	11	33	8	8	4	17	11	26	6	7	3	8
ENSMUSG00000020647	331	494	479	248	227	249	1151	1011	964	622	729	763
ENSMUSG00000020648	32	66	56	98	66	51	153	188	211	106	113	121
ENSMUSG00000020649	342	419	349	438	289	317	1401	1689	1689	546	639	926
ENSMUSG00000020650	119	147	172	164	158	129	249	369	474	162	215	252
ENSMUSG00000020652	65	103	87	85	54	74	243	250	263	129	139	152
ENSMUSG00000020653	32	45	100	145	72	66	140	92	137	120	113	53
ENSMUSG00000020654	7	11	8	14	7	6	21	22	32	8	8	12
ENSMUSG00000020656	7	37	24	15	9	22	42	51	44	19	17	24
ENSMUSG00000020657	11	21	37	33	13	13	53	45	58	14	33	25
ENSMUSG00000020658	13	20	29	19	16	21	161	155	246	446	461	636
ENSMUSG00000020659	108	216	200	139	117	128	433	543	526	273	252	356
ENSMUSG00000020661	215	460	361	251	202	229	1081	908	893	577	599	663
ENSMUSG00000020664	1066	1289	1274	1066	974	1095	3520	4071	3972	2579	2631	3483
ENSMUSG00000020668	7	8	3	10	6	5	7	12	5	5	13	1
ENSMUSG00000020669	216	259	246	238	174	205	395	504	433	416	461	474
ENSMUSG00000020671	744	1431	1301	610	680	734	2477	2742	2563	1219	1762	1906
ENSMUSG00000020674	221	339	349	356	235	333	868	834	790	427	365	443
ENSMUSG00000020677	246	313	327	300	198	265	791	820	904	416	448	618
ENSMUSG00000020679	177	251	230	318	178	174	577	560	573	450	364	366
ENSMUSG00000020680	670	1072	1109	1297	669	794	2938	2921	2976	1945	1954	2176
ENSMUSG00000020681	48	105	145	70	327	84	5049	3582	8743	15598	19532	15994
ENSMUSG00000020682	28	62	48	27	35	18	147	117	105	92	147	225
ENSMUSG00000020687	261	414	417	234	257	290	877	1070	1018	480	552	772
ENSMUSG00000020691	111	119	137	144	128	125	363	425	429	229	251	302
ENSMUSG00000020692	166	182	196	253	171	135	344	389	439	198	176	259
ENSMUSG00000020694	212	331	299	207	197	206	553	623	645	333	387	450
ENSMUSG00000020696	191	241	277	186	169	166	365	380	442	182	290	245
ENSMUSG00000020697	402	617	595	354	355	388	1069	1166	1108	490	605	682
ENSMUSG00000020700	135	234	185	148	128	126	347	375	391	245	304	284
ENSMUSG00000020705	549	817	731	600	458	507	1566	1594	1590	1012	1038	1075
ENSMUSG00000020706	557	732	638	675	387	526	1747	1862	1690	804	768	975
ENSMUSG00000020707	70	97	95	98	107	81	132	176	197	110	115	139
ENSMUSG00000020708	942	1107	1021	994	939	878	2578	2924	2962	1899	1895	2205
ENSMUSG00000020709	14	26	18	13	25	14	68	53	72	199	185	229
ENSMUSG00000020715	701	1534	1182	571	767	581	835	741	757	477	640	744
ENSMUSG00000020716	148	353	383	233	195	228	701	673	642	367	395	545
ENSMUSG00000020718	27	40	32	90	49	52	126	148	193	263	200	185
ENSMUSG00000020719	3915	5136	5939	5357	4045	4393	9777	11117	12370	8820	9539	10056
ENSMUSG00000020720	519	668	649	522	444	517	1430	1750	1654	880	859	1229
ENSMUSG00000020721	274	517	473	328	258	304	1262	1027	1104	644	774	913
ENSMUSG00000020728	4	6	4	9	9	13	13	6	20	18	11	12
ENSMUSG00000020732	12	19	10	10	7	12	15	22	42	41	53	27
ENSMUSG00000020733	820	1462	977	807	970	696	5894	5596	6404	10889	13753	14418
ENSMUSG00000020736	776	669	639	1188	807	650	1653	1840	2023	1754	1533	1631
ENSMUSG00000020737	1216	1644	1342	1865	1238	1233	4793	5100	5270	3491	4033	4573
ENSMUSG00000020738	32	26	37	39	28	14	63	100	68	31	35	51
ENSMUSG00000020739	445	517	491	738	471	472	1354	1648	1627	678	765	1026
ENSMUSG00000020740	158	248	231	289	193	157	470	490	483	365	454	444
ENSMUSG00000020741	1907	3020	2896	2597	1590	1824	11158	10323	11969	5084	5406	6244
ENSMUSG00000020743	220	231	194	303	211	177	588	677	682	659	682	699
ENSMUSG00000020744	119	121	122	143	89	95	319	287	333	218	202	183
ENSMUSG00000020745	692	1184	916	676	624	699	2548	2682	2519	1715	2225	2592
ENSMUSG00000020747	421	843	675	847	397	481	2233	2092	2249	1930	2067	1814
[truncated: 11,131 more rows]
