# Supplementary material for: Generation of a new Paneth cell–specific Cre-recombinase transgenic mouse line
Source: Front Immunol. 2025 Jun 25;16:1576995. doi: 10.3389/fimmu.2025.1576995 (PMC12237991; doi:10.3389/fimmu.2025.1576995)
Supplement: Supplementary Table 3 — Primer sequences used for RT-qPCR. [file Table3.xlsx]

## Sheet: Sheet1
Gene	Forward primer (5′‐3′)	Reverse primer (5′‐3′)
Defa24iCre	CCACACACTGAGCTGCTACT	GGTCCTGCCAATGTGGATCA
A20	ACATGTGGGGTGTTCAGGAT	CAAAACTGATGGGAGGGAGA
